# Supplementary material for: Effect of timed exercise interventions on patient-reported outcome measures: A systematic review
Source: PLoS One. 2025 May 7;20(5):e0321526. doi: 10.1371/journal.pone.0321526 (PMC12057914; doi:10.1371/journal.pone.0321526)
Supplement: S2 Appendix — (XLSX) [file pone.0321526.s002.xlsx]

## Sheet: Sheet1
Appendix B: Studies Screened at Title/Abstract Stage				Inclusion
record_id	Author	Title	Year	1 = included, 0= excluded, 2 = excluded by ASReview	asreview_ranking
18204	E. B. Parr, B. L. Devlin, B. E. Radford and J. A. Hawley	A Delayed Morning and Earlier Evening Time-Restricted Feeding Protocol for Improving Glycemic Control and Dietary Adherence in Men with Overweight/Obesity: A Randomized Controlled Trial	2020	1	1
21354	J. Seol, Y. Fujii, T. Inoue, N. Kitano, K. Tsunoda and T. Okura	Effects of Morning Versus Evening Home-Based Exercise on Subjective and Objective Sleep Parameters in Older Adults: A Randomized Controlled Trial	2021	1	2
16572	Y. Morita, T. Sasai-Sakuma and Y. Inoue	Effects of acute morning and evening exercise on subjective and objective sleep quality in older individuals with insomnia	2017	1	3
13069	M. Kuusmaa-Schildt, J. Liukkonen, M. K. Vuong, K. Nyman, K. Hakkinen and A. Hakkinen	Effects of morning vs. evening combined strength and endurance training on physical performance, sleep and well-being	2019	1	4
23360	X. T. Teong, A. T. Hutchison, B. Liu, G. A. Wittert, K. Lange, S. Banks and L. K. Heilbronn	Eight weeks of intermittent fasting versus calorie restriction does not alter eating behaviors, mood, sleep quality, quality of life and cognitive performance in women with overweight	2021	1	5
1930	S. Benloucif, L. Orbeta, R. Ortiz, I. Janssen, S. I. Finkel, J. Bleiberg and P. C. Zee	Morning or evening activity improves neuropsychological performance and subjective sleep quality in older adults	2004	1	6
26419	Q. C. Yu, W. J. Ma, Y. F. Zou, G. M. Chen, Y. Y. Yao, P. Y. Su and F. B. Tao	[Impact of evening exercise on college students' sleep quality]	2013	1	7
13622	S. H. Lee, S. J. Kim, J. W. Bang and J. H. Lee	Relationship of the duration and timing of exercise with sleep quality in community-dwelling adults	2018	1	8
6758	A. M. Esteves, C. Ackel-D’Elia, S. Tufik and M. T. De Mello	Sleep patterns and acute physical exercise: the effects of gender, sleep disturbances, type and time of physical exercise	2014	1	9
23121	X. Tan, A. Saarinen, T. M. Mikkola, J. Tenhunen, S. Martinmäki, A. Rahikainen, S. Cheng, N. Eklund, S. Pekkala, P. Wiklund, E. Munukka, X. Wen, F. Cong, X. Wang, Y. Zhang, I. Tarkka, Y. Sun, M. Partinen, M. Alen and S. Cheng	Effects of exercise and diet interventions on obesity-related sleep disorders in men: study protocol for a randomized controlled trial	2013	1	10
23470	C. Thomas, H. Jones, C. Whitworth-Turner and J. Louis	High-intensity exercise in the evening does not disrupt sleep in endurance runners	2020	1	11
16886	T. Myllymäki, H. Rusko, H. Syväoja, T. Juuti, M. L. Kinnunen and H. Kyröläinen	Effects of exercise intensity and duration on nocturnal heart rate variability and sleep quality	2012	1	12
23355	S. Y. M. Teo, J. A. Kanaley, K. J. Guelfi, J. A. Dimmock, B. Jackson and T. J. Fairchild	Effects of diurnal exercise timing on appetite, energy intake and body composition: A parallel randomized trial	2021	1	13
6771	L. S. Evangelista, M. Cacciata, A. Stromberg and K. Dracup	Dose-Response Relationship Between Exercise Intensity, Mood States, and Quality of Life in Patients With Heart Failure	2017	1	14
19261	M. Quittan, B. Sturm, G. F. Wiesinger, R. Pacher and V. Fialka-Moser	Quality of life in patients with chronic heart failure: a randomized controlled trial of changes induced by a regular exercise program	1999	1	15
2985	G. Brupbacher, D. Straus, H. Porschke, T. Zander-Schellenberg, M. Gerber, R. Von Kanel and A. Schmidt-Trucksass	The acute effects of aerobic exercise on sleep in patients with depression: Study protocol for a randomized controlled trial	2019	1	16
16119	C. T. Miller, S. F. Fraser, S. E. Selig, T. Rice, M. Grima, N. E. Straznicky, I. Levinger, E. A. Lambert, D. J. van den Hoek and J. B. Dixon	The functional and clinical outcomes of exercise training following a very low energy diet for severely obese women: study protocol for a randomised controlled trial	2016	1	17
26442	C. Yu-Kai, C. Chien-Heng, W. Chun-Chih, W. Yi-Chun, S. Tai-Fen, T. Chia-Liang and J. L. Etnier	Dose-Response Relation between Exercise Duration and Cognition	2015	1	18
3664	P. R. A. Cavalcanti, T. F. Campos and J. F. Araüjo	Circadian and homeostatic changes of sleep-wake and quality of life in stroke: Implications for neurorehabilitation	2013	1	19
16350	D. J. Mollicone, H. P. Van Dongen, N. L. Rogers, S. Banks and D. F. Dinges	Time of day effects on neurobehavioral performance during chronic sleep restriction	2010	1	20
1465	S. Banks, H. P. Van Dongen, G. Maislin and D. F. Dinges	Neurobehavioral dynamics following chronic sleep restriction: dose-response effects of one night for recovery	2010	1	21
2359	J. M. Boardman, B. Bei, A. Mellor, C. Anderson, T. L. Sletten and S. P. Drummond	The ability to self-monitor performance during 60 hours of total sleep deprivation and following two nights recovery	2017	1	22
20872	F. Sauvet, P. J. Arnal, P.-E. Tardo-Dino, C. Drogou, P. Van Beers, M. Erblang, M. Guillard, A. Rabat, A. Malgoyre, C. Bourrilhon, D. Léger, D. Gomez-Mérino and M. Chennaoui	Beneficial effects of exercise training on cognitive performances during total sleep deprivation in healthy subjects	2020	1	23
25697	B. Wilms, M. Kuhr, R. Chamorro, N. Klinsmann, D. Spyra, M. Mölle, H. Kalscheuer, B. Schultes, H. Lehnert and S. M. Schmid	Chronobiological aspects of sleep restriction modulate subsequent spontaneous physical activity	2020	1	24
22043	M. G. Smith, G. C. Wusk, J. Nasrini, P. Baskin, D. F. Dinges, P. G. Roma and M. Basner	Effects of six weeks of chronic sleep restriction with weekend recovery on cognitive performance and wellbeing in high-performing adults	2021	1	25
24790	J. A. Vitale, G. Banfi, A. La Torre and M. Bonato	Effect of a habitual late-evening physical task on sleep quality in neither-type soccer players	2018	1	26
22259	A. M. Spaeth, N. Goel and D. F. Dinges	Effect of short-term fasting on late-night neurobehavioral performance during sleep restriction	2015	1	27
12550	F. Kobayashi, K. Yamamoto, H. Tsuboi, R. Hori, M. Watanabe, Y. Akamatsu and T. Tomita	Five-hour sleep restriction for 7 days increases subjective sleepiness	2007	1	28
25675	A. Williamson and R. Friswell	Investigating the relative effects of sleep deprivation and time of day on fatigue and performance	2011	1	29
5362	L. De Gennaro, M. Ferrara, G. Curcio and M. Bertini	Visual search performance across 40 h of continuous wakefulness: Measures of speed and accuracy and relation with oculomotor performance	2001	1	30
14139	L. Linde, A. Edland and M. Bergstrom	Auditory attention and multiattribute decision-making during a 33 h sleep-deprivation period: Mean performance and between-subject dispersions	1999	1	31
8936	A. Gundel, K. Marsalek and C. Radu	Sleep-related and time-of-day variations in fatigue and psychomotor performance	2007	1	32
19624	T. Reilly and M. Piercy	The effect of partial sleep deprivation on weight-lifting performance	1994	1	33
7347	B. C. Focht and K. F. Koltyn	Alterations in pain perception after resistance exercise performed in the morning and evening	2009	1	34
9024	M. Haack and J. M. Mullington	Sustained sleep restriction reduces emotional and physical well-being	2005	1	35
25533	P. Whitney, J. M. Hinson, M. L. Jackson and H. P. Van Dongen	Feedback Blunting: Total Sleep Deprivation Impairs Decision Making that Requires Updating Based on Feedback	2015	1	36
11569	M. Kahn, S. Fridenson, R. Lerer, Y. Bar-Haim and A. Sadeh	Effects of one night of induced night-wakings versus sleep restriction on sustained attention and mood: a pilot study	2014	1	37
1907	C. Benedict, S. J. Brooks, O. G. O'Daly, M. S. Almèn, A. Morell, K. Åberg, M. Gingnell, B. Schultes, M. Hallschmid, J. E. Broman, E. M. Larsson and H. B. Schiöth	Acute sleep deprivation enhances the brain's response to hedonic food stimuli: an fMRI study	2012	1	38
10082	P. S. Hogenkamp, E. Nilsson, V. C. Nilsson, C. D. Chapman, H. Vogel, L. S. Lundberg, S. Zarei, J. Cedernaes, F. H. Rångtell, J. E. Broman, S. L. Dickson, J. M. Brunstrom, C. Benedict and H. B. Schiöth	Acute sleep deprivation increases portion size and affects food choice in young men	2013	1	39
24838	S. Volk, S. von Nessen, J. Brandt, K. Georgi and B. Pflug	[Subjective diurnal fatigue and sleep deprivation response]	1996	1	40
8413	N. Goel, T. Abe, M. E. Braun and D. F. Dinges	Cognitive workload and sleep restriction interact to influence sleep homeostatic responses	2014	1	41
19288	P. N. Radcliffe, C. C. Whitney, H. S. Fagnant, M. A. Wilson, G. Finlayson, T. J. Smith and J. Karl	Severe sleep restriction suppresses appetite independent of effects on appetite regulating hormones in healthy young men without obesity	2021	1	42
853	S. D. Anton, S. A. Lee, W. T. Donahoo, C. McLaren, T. Manini, C. Leeuwenburgh and M. Pahor	The Effects of Time Restricted Feeding on Overweight, Older Adults: A Pilot Study	2019	1	43
13359	R. A. Larson and J. R. Carter	Total Sleep Deprivation and Pain Perception during Cold Noxious Stimuli in Humans	2016	1	44
2182	J. Bilski, J. Jaworek, J. Pokorski, J. Nitecki, E. Nitecka, J. Pokorska, A. Mazur-Bialy and J. Szklarczyk	Effects of time of day and the wingate test on appetite perceptions, food intake and plasma levels of adipokines	2016	1	45
24143	J. L. Unick, A. D. Otto, B. H. Goodpaster, D. L. Helsel, C. A. Pellegrini and J. M. Jakicic	Acute effect of walking on energy intake in overweight/obese women	2010	1	46
9210	C. C. Hamilton, S. B. Wiseman, J. L. Copeland and M. R. Bomhof	Influence of postexercise fasting on hunger and satiety in adults	2020	1	47
4415	D. J. Clayton, K. Burrell, G. Mynott, M. Creese, N. Skidmore, D. J. Stensel and L. J. James	Effect of 24-h severe energy restriction on appetite regulation and ad libitum energy intake in lean men and women	2016	1	48
12352	J. A. King, L. K. Wasse and D. J. Stensel	Acute exercise increases feeding latency in healthy normal weight young males but does not alter energy intake	2013	1	49
1998	A. Bergouignan, K. T. Legget, N. De Jong, E. Kealey, J. Nikolovski, J. L. Groppel, C. Jordan, R. O'Day, J. O. Hill and D. H. Bessesen	Effect of frequent interruptions of prolonged sitting on self-perceived levels of energy, mood, food cravings and cognitive function	2016	1	50
9594	T. J. Hazell, H. Islam, J. R. Hallworth and J. L. Copeland	Total PYY and GLP-1 responses to submaximal continuous and supramaximal sprint interval cycling in men	2017	1	51
11445	K.-J. Josaphat, V. Drapeau, D. Thivel and M.-E. Mathieu	Impact of Exercise Timing on Chemosensory Response, Appetite, and Energy Intake in Lean Males	2020	1	52
14322	A. Lluch, P. Hubert, N. A. King and J. E. Blundell	Selective effects of acute exercise and breakfast interventions on mood and motivation to eat	2000	1	53
4416	D. J. Clayton, M. Creese, N. Skidmore, D. J. Stensel and L. J. James	No effect of 24 h severe energy restriction on appetite regulation and ad libitum energy intake in overweight and obese males	2016	1	54
4247	E. A. Chowdhury, J. D. Richardson, K. Tsintzas, D. Thompson and J. A. Betts	Effect of extended morning fasting upon ad libitum lunch intake and associated metabolic and hormonal responses in obese adults	2016	1	55
4248	E. A. Chowdhury, J. D. Richardson, K. Tsintzas, D. Thompson and J. A. Betts	Postprandial Metabolism and Appetite Do Not Differ between Lean Adults that Eat Breakfast or Morning Fast for 6 Weeks	2018	1	56
22280	D. P. Speechly and R. Buffenstein	Greater appetite control associated with an increased frequency of eating in lean males	1999	1	57
12681	R. Korczak, K. Lindeman, W. Thomas and J. L. Slavin	Bran fibers and satiety in women who do not exhibit restrained eating	2014	1	58
22281	D. P. Speechly and R. Buffenstein	Appetite dysfunction in obese males: evidence for role of hyperinsulinaemia in passive overconsumption with a high fat diet	2000	1	59
11343	A. M. Johnstone, L. M. Ryan, C. A. Reid and R. J. Stubbs	Breakfasts high in monoglyceride or triglyceride: no differential effect on appetite or energy intake	1998	1	60
1105	N. M. Astbury, M. A. Taylor, I. A. Macdonald, N. M. Astbury, M. A. Taylor and I. A. Macdonald	Breakfast consumption affects appetite, energy intake, and the metabolic and endocrine responses to foods consumed later in the day in male habitual breakfast eaters	2011	1	61
17080	G. Neely, U. Landström, M. Byström and M. L. Junberger	Missing a meal: effects on alertness during sedentary work	2004	1	62
1022	V. Arumugam, J. S. Lee, J. K. Nowak, R. J. Pohle, J. E. Nyrop, J. J. Leddy and C. L. Pelkman	A high-glycemic meal pattern elicited increased subjective appetite sensations in overweight and obese women	2008	1	63
22733	R. J. Stubbs, L. M. O'Reilly, A. M. Johnstone, C. L. Harrison, H. Clark, M. F. Franklin, C. A. Reid and N. Mazlan	Description and evaluation of an experimental model to examine changes in selection between high-protein, high-carbohydrate and high-fat foods in humans	1999	1	64
10142	M. E. Holmstrup, T. J. Fairchild, S. Keslacy, R. S. Weinstock and J. A. Kanaley	Satiety, but not total PYY, Is increased with continuous and intermittent exercise	2013	1	65
514	X. Allirot, L. Saulais, K. Seyssel, J. Graeppi-Dulac, H. Roth, A. Charrié, J. Drai, J. Goudable, E. Blond, E. Disse and M. Laville	An isocaloric increase of eating episodes in the morning contributes to decrease energy intake at lunch in lean men	2013	1	66
21678	M. A. Short, S. Centofanti, C. Hilditch, S. Banks, K. Lushington and J. Dorrian	The effect of split sleep schedules (6h-on/6h-off) on neurobehavioural performance, sleep and sleepiness	2016	1	67
18524	M. M. Perrigue, A. Drewnowski, W. Ching-Yun, M. L. Neuhouser and C.-Y. Wang	Higher Eating Frequency Does Not Decrease Appetite in Healthy Adults	2016	1	68
24056	E. R. Tuttiett, D. J. Green, E. J. Stevenson, T. R. Hill, B. M. Corfe, E. A. Williams, M. Tosato and M. van Baak	Short-Term Protein Supplementation Does Not Alter Energy Intake, Macronutrient Intake and Appetite in 50–75 Year Old Adults	2021	1	69
25572	K. R. Wiessing, L. Xin, S. C. Budgett and S. D. Poppitt	No evidence of enhanced satiety following whey protein- or sucrose-enriched water beverages: a dose response trial in overweight women	2015	1	70
10888	M. L. Jackson, S. Banks and G. Belenky	Investigation of the effectiveness of a split sleep schedule in sustaining sleep and maintaining performance	2014	1	71
17803	A. A. Orra, M. M. Pires and S. R. Ferreira	Distinct breakfast patterns on satiety perception in individuals with weight excess	2016	1	72
11591	F. Kalam, K. Gabel, S. Cienfuegos, E. Wiseman, M. Ezpeleta, V. Pavlou and K. A. Varady	Changes in subjective measures of appetite during 6 months of alternate day fasting with a low carbohydrate diet	2021	1	73
22009	A. P. Smith, A. Maben and P. Brockman	The effects of caffeine and evening meals on sleep and performance, mood and cardiovascular functioning the following day	1993	1	74
21097	E. L. Scholtens, J. D. Krebs, B. T. Corley and R. M. Hall	Intermittent fasting 5:2 diet: What is the macronutrient and micronutrient intake and composition?	2020	1	75
12999	Y. E. Kunduraci and H. Ozbek	Does the Energy Restriction Intermittent Fasting Diet Alleviate Metabolic Syndrome Biomarkers? A Randomized Controlled Trial	2020	1	76
23333	I. Templeman, D. Thompson, J. Gonzalez, J.-P. Walhin, S. Reeves, P. J. Rogers, J. M. Brunstrom, L. G. Karagounis, K. Tsintzas and J. A. Betts	Intermittent fasting, energy balance and associated health outcomes in adults: study protocol for a randomised controlled trial	2018	1	77
4786	S. R. Coutinho, E. H. Halset, S. Gåsbakk, J. F. Rehfeld, B. Kulseng, H. Truby and C. Martins	Compensatory mechanisms activated with intermittent energy restriction: A randomized control trial	2018	1	78
1758	K. Beaulieu, N. Casanova, P. Oustric, J. Turicchi, C. Gibbons, M. Hopkins, K. Varady, J. Blundell and G. Finlayson	Matched Weight Loss Through Intermittent or Continuous Energy Restriction Does Not Lead To Compensatory Increases in Appetite and Eating Behavior in a Randomized Controlled Trial in Women with Overweight and Obesity	2020	1	79
3567	S. Carter, P. M. Clifton and J. B. Keogh	The effects of intermittent compared to continuous energy restriction on glycaemic control in type 2 diabetes; a pragmatic pilot trial	2016	1	80
3758	S. Y. Chair, H. Cai, X. Cao, Y. Qin, H. Y. Cheng and M. T. Ng	Intermittent Fasting in Weight Loss and Cardiometabolic Risk Reduction: A Randomized Controlled Trial	2022	1	81
1757	K. Beaulieu, N. Casanova, P. Oustric, M. Hopkins, K. Varady, G. Finlayson and C. Gibbons	An exploratory investigation of the impact of 'fast' and 'feed' days during intermittent energy restriction on free-living energy balance behaviours and subjective states in women with overweight/obesity	2021	1	82
18781	A. M. Pinto, C. Bordoli, L. P. Buckner, C. Kim, P. C. Kaplan, I. M. Del Arenal, E. J. Jeffcock and W. L. Hall	Intermittent energy restriction is comparable to continuous energy restriction for cardiometabolic health in adults with central obesity: A randomized controlled trial; the Met-IER study	2020	1	83
7768	K. Gabel, K. K. Hoddy, H. J. Burgess and K. A. Varady	Effect of 8-h time-restricted feeding on sleep quality and duration in adults with obesity	2019	1	84
7769	K. Gabel, K. K. Hoddy and K. A. Varady	Safety of 8-h time restricted feeding in adults with obesity	2019	1	85
4994	W. Currenti, S. Buscemi, R. I. Cincione, A. Cernigliaro, J. Godos, G. Grosso, F. Galvano and B. D. Horne	Time-Restricted Feeding and Metabolic Outcomes in a Cohort of Italian Adults	2021	1	86
9459	M. Harvie, C. Wright, M. Pegington, D. McMullan, E. Mitchell, B. Martin, R. G. Cutler, G. Evans, S. Whiteside, S. Maudsley, S. Camandola, R. Wang, O. D. Carlson, J. M. Egan, M. P. Mattson and A. Howell	The effect of intermittent energy and carbohydrate restriction v. daily energy restriction on weight loss and metabolic disease risk markers in overweight women	2013	1	87
12099	D. Kesztyüs, P. Cermak, M. Gulich and T. Kesztyüs	Adherence to Time-Restricted Feeding and Impact on Abdominal Obesity in Primary Care Patients: Results of a Pilot Study in a Pre–Post Design	2019	1	88
9021	K. Ha and Y. Song	Associations of Meal Timing and Frequency with Obesity and Metabolic Syndrome among Korean Adults	2019	1	89
354	F. Aksungar, M. Sarikaya, A. Coskun, M. Serteser and I. Unsal	Comparison of intermittent fasting versus caloric restriction in obese subjects: A two year follow-up	2017	1	90
10771	E. Isenmann, J. Dissemond and S. Geisler	The Effects of a Macronutrient-Based Diet and Time-Restricted Feeding (16:8) on Body Composition in Physically Active Individuals—A 14-Week Randomised Controlled Trial	2021	1	91
2658	A. J. Brady, H. M. Langton, M. Mulligan and B. Egan	Effects of 8 wk of 16:8 Time-restricted Eating in Male Middle- and Long-Distance Runners	2021	1	92
7915	M. Garaulet, P. Gómez-Abellán, J. J. Alburquerque-Béjar, Y. C. Lee, J. M. Ordovás and F. A. J. L. Scheer	Timing of food intake predicts weight loss effectiveness	2013	1	93
22202	X. Song, H. Wang, C. Su, Z. Wang, F. Huang, J. Zhang, W. Du, X. Jia, H. Jiang, Y. Ouyang, Y. Wang, L. Li, G. Ding, B. Zhang and G. Miller	Association of Time-of-Day Energy Intake Patterns with Nutrient Intakes, Diet Quality, and Insulin Resistance	2021	1	94
221	D. Ağagündüz, N. Acar-Tek and O. Bozkurt	Effect of Intermittent Fasting (18/6) on Energy Expenditure, Nutritional Status, and Body Composition in Healthy Adults	2021	1	95
6939	A. Farooq, K. Chamari, S. Sayegh, M. El Akoum and A. S. Al-Mohannadi	Ramadan daily intermittent fasting reduces objectively assessed habitual physical activity among adults	2021	1	96
15477	M. Maukonen, N. Kanerva, T. Partonen, E. Kronholm, H. Tapanainen, J. Kontto and S. Männistö	Chronotype differences in timing of energy and macronutrient intakes: A population-based study in adults	2017	1	97
25093	J. B. Wang, R. E. Patterson, A. Ang, J. A. Emond, N. Shetty and L. Arab	Timing of energy intake during the day is associated with the risk of obesity in adults	2014	1	98
19182	M. T. Purnell, A. M. Feyer and G. P. Herbison	The impact of a nap opportunity during the night shift on the performance and alertness of 12-h shift workers	2002	0	99
23801	R. Tremaine, J. Dorrian, L. Lack, N. Lovato, S. Ferguson, X. Zhou and G. Roach	The relationship between subjective and objective sleepiness and performance during a simulated night-shift with a nap countermeasure	2010	0	100
9566	M. Hayashi, S. Ito and T. Hori	The effects of a 20-min nap at noon on sleepiness, performance and EEG activity	1999	0	101
16746	H. M. Mulrine, T. L. Signal, M. J. van den Berg and P. H. Gander	Post-sleep inertia performance benefits of longer naps in simulated nightwork and extended operations	2012	0	102
26784	N. Zion and T. Shochat	Let them sleep: The effects of a scheduled nap during the night shift on sleepiness and cognition in hospital nurses	2019	0	103
10995	L. J. James, M. P. Funnell and S. Milner	An afternoon snack of berries reduces subsequent energy intake compared to an isoenergetic confectionary snack	2015	0	104
9922	C. J. Hilditch, S. A. Centofanti, J. Dorrian and S. Banks	A 30-Minute, but Not a 10-Minute Nighttime Nap is Associated with Sleep Inertia	2016	0	105
7236	K. Fischer, P. C. Colombani and C. Wenk	Metabolic and cognitive coefficients in the development of hunger sensations after pure macronutrient ingestion in the morning	2004	0	106
2859	A. Brooks and L. Lack	A brief afternoon nap following nocturnal sleep restriction: which nap duration is most recuperative?	2006	0	107
11580	K. Kaida, Y. Takeda and K. Tsuzuki	Can a short nap and bright light function as implicit learning and visual search enhancers?	2012	0	108
8280	M. Gillberg	The effects of two alternative timings of a one-hour nap on early morning performance	1984	0	109
9567	M. Hayashi, A. Masuda and T. Hori	The alerting effects of caffeine, bright light and face washing after a short daytime nap	2003	0	110
23240	J. M. Taub, P. E. Tanguay and R. R. Rosa	Effects of afternoon naps on physiological variables performance and self-reported activation	1977	0	111
8287	J. C. Gillin, D. F. Kripke, D. S. Janowsky and S. C. Risch	Effects of brief naps on mood and sleep in sleep-deprived depressed patients	1989	0	112
23027	M. Takahashi and H. Arito	Sleep inertia and autonomic effects on post-nap P300 event-related potential	1998	0	113
21210	P. K. Schweitzer, A. C. Randazzo, K. Stone, M. Erman and J. K. Walsh	Laboratory and field studies of naps and caffeine as practical countermeasures for sleep-wake problems associated with night work	2006	0	114
18591	J. Peth, F. Regen, M. Bajbouj, I. Heuser, I. Anghelescu and O. P. Hornung	The influence of daytime napping versus controlled activity on the subjective well-being of patients with major depression	2012	0	115
13618	S. A. Lee, C. Sypniewski, B. A. Bensadon, C. McLaren, W. T. Donahoo, K. T. Sibille and S. Anton	Determinants of Adherence in Time-Restricted Feeding in Older Adults: Lessons from a Pilot Study	2020	0	116
17896	P. Oustric, K. Beaulieu, N. Casanova, D. O'Connor, C. Gibbons, M. Hopkins, J. Blundell and G. Finlayson	Food Liking but Not Wanting Decreases after Controlled Intermittent or Continuous Energy Restriction to ≥5% Weight Loss in Women with Overweight/Obesity	2021	0	117
4995	W. G. Currenti, Justyna: Castellano, Sabrina: Caruso, Giuseppe: Ferri, Raffaele: Caraci, Filippo: Grosso, Giuseppe: Galvano, Fabio	Association between Time Restricted Feeding and Cognitive Status in Older Italian Adults	2021	0	118
24374	L. T. van Egmond, C. M. T, H. B. Schioth, T. Cederholm and C. Benedict	Meal timing and subjective sleep disturbances in older men	2020	0	119
11466	M. R. Jospe, M. Roy, R. C. Brown, J. J. Haszard, K. Meredith-Jones, L. J. Fangupo, H. Osborne, E. A. Fleming and R. W. Taylor	Intermittent fasting, Paleolithic, or Mediterranean diets in the real world: exploratory secondary analyses of a weight-loss trial that included choice of diet and exercise	2020	0	120
18091	D. Papamichou, D. B. Panagiotakos, E. Holmes, P. Koutsakis, H. Katsoulotos, R. L. Loo and C. Itsiopoulos	The rationale and design of a Mediterranean diet accompanied by time restricted feeding to optimise the management of type 2 diabetes: The MedDietFast randomised controlled trial	2022	0	121
13888	C. Li, C. Xing, J. Zhang, H. Zhao, W. Shi and B. He	Eight-hour time-restricted feeding improves endocrine and metabolic profiles in women with anovulatory polycystic ovary syndrome	2021	0	122
19146	D. Przulj, D. Ladmore, K. M. Smith, A. Phillips-Waller and P. Hajek	Time restricted eating as a weight loss intervention in adults with obesity	2021	0	123
1236	M. Azharuddin, M. Aldabbas, A. Aseem, S. R. Pandi-Perumal, T. Tanwar and Z. Veqar	Influence of Concurrent Exercise and Its Timing on Polysomnographic Parameters and Subjective Sleep Quality in Collegiate Adults with Poor Sleep	2021	0	124
20833	Y. Sasazawa, M. Ogawa, T. Kawada, S. Suzuki and Z. D. Mi	Afternoon exercise improves the quality of night sleep: A case study observed by EEG and self-rating scale	1998	0	125
20552	G. Şahįn	The Importance of Physical Activity Level and Exercise Characteristics on Sleep Quality in Older Adults	2018	0	126
4002	M.-C. Chen, H.-E. Liu, H.-Y. Huang and A.-F. Chiou	The effect of a simple traditional exercise programme (Baduanjin exercise) on sleep quality of older adults: A randomized controlled trial	2012	0	127
16885	T. Myllymäki, H. Kyröläinen, K. Savolainen, L. Hokka, R. Jakonen, T. Juuti, K. Martinmäki, J. Kaartinen, M. L. Kinnunen and H. Rusko	Effects of vigorous late-night exercise on sleep quality and cardiac autonomic activity	2011	0	128
17548	D. O'Donnell, E. J. Silva, M. Munch, J. M. Ronda, W. Wang and J. F. Duffy	Comparison of subjective and objective assessments of sleep in healthy older subjects without sleep complaints	2009	0	129
1878	S. Belmonte Darraz, A. M. Gonzalez-Roldan, J. de Maria Arrebola and C. I. Montoro-Aguilar	Physical exercise impact on variables related to emotional and functional well-being in older adults	2021	0	130
18254	G. S. Passos, D. Poyares, M. G. Santana, S. A. Garbuio, S. Tufik and M. T. Mello	Effect of acute physical exercise on patients with chronic primary insomnia	2010	0	131
18253	G. S. Passos, D. Poyares, M. G. Santana, C. V. D'Aurea, S. D. Youngstedt, S. Tufik and M. T. de Mello	Effects of moderate aerobic exercise training on chronic primary insomnia	2011	0	132
23239	J. M. Taub and R. J. Berger	The effects of changing the phase and duration of sleep	1976	0	133
21242	J. P. Scott, L. R. McNaughton and R. C. Polman	Effects of sleep deprivation and exercise on cognitive, motor performance and mood	2006	0	134
142	C. Ackel-D'Elia, A. C. D. Silva, R. S. Silva, E. Truksinas, B. S. Sousa, S. Tufik, M. T. D. Mello and L. R. A. Bittencourt	Effects of exercise training associated with continuous positive airway pressure treatment in patients with obstructive sleep apnea syndrome	2012	0	135
2853	L. E. Bromley, J. N. Booth, 3rd, J. M. Kilkus, J. G. Imperial and P. D. Penev	Sleep restriction decreases the physical activity of adults at risk for type 2 diabetes	2012	0	136
18651	P. Philip, P. Sagaspe, M. Prague, P. Tassi, A. Capelli, B. Bioulac, D. Commenges and J. Taillard	Acute versus chronic partial sleep deprivation in middle-aged people: Differential effect on performance and sleepiness	2012	0	137
24358	H. P. Van Dongen, G. Maislin, J. M. Mullington and D. F. Dinges	The cumulative cost of additional wakefulness: dose-response effects on neurobehavioral functions and sleep physiology from chronic sleep restriction and total sleep deprivation	2003	0	138
13158	N. Laharnar, J. Fatek, M. Zemann, M. Glos, K. Lederer, A. V. Suvorov, A. V. Demin, T. Penzel and I. Fietze	A sleep intervention study comparing effects of sleep restriction and fragmentation on sleep and vigilance and the need for recovery	2020	0	139
3308	O. Caliyurt and F. Guducu	Partial sleep deprivation therapy combined with sertraline affects subjective sleep quality in major depressive disorder	2005	0	140
3309	O. Caliyurt and F. Guducu	Partial sleep deprivation therapy combined with sertraline induces more rapid improvements in quality of life items in major depressive disorder	2005	0	141
20416	T. L. Rupp, N. J. Wesensten, P. D. Bliese and T. J. Balkin	Banking sleep: realization of benefits during subsequent sleep restriction and recovery	2009	0	142
2360	J. M. Boardman, B. Bei, A. Mellor, C. Anderson, T. L. Sletten and S. P. A. Drummond	The ability to self-monitor cognitive performance during 60 h total sleep deprivation and following 2 nights recovery sleep	2018	0	143
13095	S. D. Kyle, C. B. Miller, Z. Rogers, A. N. Siriwardena, K. M. Macmahon and C. A. Espie	Sleep restriction therapy for insomnia is associated with reduced objective total sleep time, increased daytime somnolence, and objectively impaired vigilance: implications for the clinical management of insomnia disorder	2014	0	144
10055	G. Hofer-Tinguely, P. Achermann, H. P. Landolt, S. J. Regel, J. V. Retey, R. Durr, A. A. Borbely and J. M. Gottselig	Sleep inertia: Performance changes after sleep, rest and active waking	2005	0	145
8966	C. C. Gupta, S. Centofanti, J. Dorrian, A. Coates, J. M. Stepien, D. Kennaway, G. Wittert, L. Heilbronn, P. Catcheside, M. Noakes, D. Coro, D. Chandrakumar and S. Banks	Altering meal timing to improve cognitive performance during simulated nightshifts	2019	0	146
8967	C. C. Gupta, S. Centofanti, J. Dorrian, A. M. Coates, J. M. Stepien, D. Kennaway, G. Wittert, L. Heilbronn, P. Catcheside, M. Noakes, D. Coro, D. Chandrakumar and S. Banks	Subjective Hunger, Gastric Upset, and Sleepiness in Response to Altered Meal Timing during Simulated Shiftwork	2019	0	147
19204	L. Qian, T. Ru, Q. Chen, Y. Li, Y. Zhou and G. Zhou	Effects of bright light and an afternoon nap on task performance depend on the cognitive domain	2021	0	148
25207	J. Waterhouse, G. Atkinson, B. Edwards and T. Reilly	The role of a short post-lunch nap in improving cognitive, motor, and sprint performance in participants with partial sleep deprivation	2007	0	149
884	M. M. Aqeel, J. Guo, L. Lin, S. B. Gelfand, E. J. Delp, A. Bhadra, E. A. Richards, E. Hennessy and H. A. Eicher-Miller	Temporal Dietary Patterns Are Associated with Obesity in US Adults	2020	0	150
15528	F. H. Mazri, Z. A. Manaf, S. Shahar, A. F. Mat Ludin, N. A. Karim, N. D. D. Hazwari, Q. W. Kek, S. M. Abdul Basir and A. Arifin	Do Temporal Eating Patterns Differ in Healthy versus Unhealthy Overweight/Obese Individuals?	2021	0	151
10033	K. K. Hoddy, C. M. Kroeger, J. F. Trepanowski, A. R. Barnosky, S. Bhutani and K. A. Varady	Safety of alternate day fasting and effect on disordered eating behaviors	2015	0	152
2471	E. K. Bonnell, C. E. Huggins, C. T. Huggins, T. A. McCaffrey, C. Palermo and M. P. Bonham	Influences on Dietary Choices during Day versus Night Shift in Shift Workers: A Mixed Methods Study	2017	0	153
9615	G. Heath, A. Coates, C. Sargent and J. Dorrian	Sleep Duration and Chronic Fatigue Are Differently Associated with the Dietary Profile of Shift Workers	2016	0	154
10268	J. L. Hossain, L. W. Reinish, R. J. Heslegrave, G. W. Hall, L. Kayumov, S. A. Chung, P. Bhuiya, D. Jovanovic, N. Huterer, J. Volkov and C. M. Shapiro	Subjective and Objective Evaluation of Sleep and Performance in Daytime Versus Nighttime Sleep in Extended-Hours Shift-Workers at an Underground Mine	2004	0	155
10993	L. James, S. M. James, M. Wilson, N. Brown, E. J. Dotson, C. Dan Edwards and P. Butterfield	Sleep health and predicted cognitive effectiveness of nurses working 12-hour shifts: an observational study	2020	0	156
15766	J. McNeil, G. Forest, L. J. Hintze, J. F. Brunet and É. Doucet	The effects of partial sleep restriction and altered sleep timing on olfactory performance	2017	0	157
13169	H. Lai	Self-reported napping and nocturnal sleep in Taiwanese elderly insomniacs	2005	0	158
19626	M. Reimann, R. Manz, S. Prieur, H. Reichmann and T. Ziemssen	Education Research: Cognitive performance is preserved in sleep-deprived neurology residents	2009	0	159
6080	C. L. Drake, T. Roehrs, G. Richardson, J. K. Walsh and T. Roth	Shift work sleep disorder: Prevalence and consequences beyond that of symptomatic day workers	2004	0	160
17462	B. Nugraha, S. K. Ghashang, I. Hamdan and C. Gutenbrunner	Effect of Ramadan fasting on fatigue, mood, sleepiness, and health-related quality of life of healthy young men in summer time in Germany: A prospective controlled study	2017	0	161
11578	K. Kaida, T. Akerstedt, M. Takahashi, P. Vestergren, M. Gillberg, A. Lowden, G. Kecklund and C. Portin	Performance prediction by sleepiness-related subjective symptoms during 26-hour sleep deprivation	2008	0	162
7289	A. Flanagan, E. Lowson, B. A. Griffin and D. J. Skene	Effects of Maternal Nightshift Work on Evening Energy Intake, Diet Quality and Meal Timing in the Family: An Observational Study	2021	0	163
9412	C. L. Hart, M. Haney, S. K. Vosburg, S. D. Comer, E. Gunderson and R. W. Foltin	Modafinil attenuates disruptions in cognitive performance during simulated night-shift work	2006	0	164
17117	E. Nena, M. Katsaouni, P. Steiropoulos, E. Theodorou, T. C. Constantinidis and G. Tripsianis	Effect of Shift Work on Sleep, Health, and Quality of Life of Health-care Workers	2018	0	165
895	A. Aran, N. Wasserteil, I. Gross, J. Mendlovic and Y. Pollak	Medical Decisions of Pediatric Residents Turn Riskier after a 24-Hour Call with No Sleep	2017	0	166
21328	C. N. Semler and A. G. Harvey	Misperception of sleep can adversely affect daytime functioning in insomnia	2005	0	167
2046	S. Bernstein, K. Zambell, M. J. Amar, C. Arango, R. C. Kelley, S. G. Miszewski, S. Tryon and A. B. Courville	Dietary Intake Patterns Are Consistent Across Seasons in a Cohort of Healthy Adults in a Metropolitan Population	2016	0	168
24698	P. Vidafar, S. W. Cain and A. Shechter	Relationship between Sleep and Hedonic Appetite in Shift Workers	2020	0	169
2561	S. Bostock and A. Steptoe	Influences of early shift work on the diurnal cortisol rhythm, mood and sleep: within-subject variation in male airline pilots	2013	0	170
24373	L. Van Egmond, X. Tan, P. Sjogren, T. Cederholm and C. Benedict	Association between healthy dietary patterns and self-reported sleep disturbances in older men: The ULSAM study	2019	0	171
8141	A. Gerhardsson, D. K. Porada, J. N. Lundstrom, J. Axelsson and J. Schwarz	Does insufficient sleep affect how you learn from reward or punishment? Reinforcement learning after 2 nights of sleep restriction	2021	0	172
25227	C. N. Watling and S. S. Smith	Driver sleepiness self-regulation: Physiological and subjective evidence	2012	0	173
5203	A. Daurat and J. Foret	Sleep strategies of 12-hour shift nurses with emphasis on night sleep episodes	2004	0	174
24920	L. B. Waggoner, D. A. Grant, H. P. Van Dongen, G. Belenky and B. Vila	A combined field and laboratory design for assessing the impact of night shift work on police officer operational performance	2012	0	175
24576	A. Vela-Bueno, J. Fernandez-Mendoza, S. Olavarrieta-Bernardino, A. N. Vgontzas, E. O. Bixler, J. J. de la Cruz-Troca, A. Rodriguez-Munoz and J. Olivan-Palacios	Sleep and behavioral correlates of napping among young adults: a survey of first-year university students in Madrid, Spain	2008	0	176
15279	M. S. Martin, E. Sforza, J. C. Barthelemy, C. Thomas-Anterion and F. Roche	Sleep perception in non-insomniac healthy Elderly: A 3-Year longitudinal study	2014	0	177
14335	A. S. Lobo, Y. Sandoval, M. N. Burke, P. Sorajja, M. Mooney, J. Traverse, T. D. Henry, I. Chavez, M. Gossl, D. L. Lips, S. M. Bradley, A. Poulose, Y. Wang and E. S. Brilakis	Sleep deprivation in cardiology: A multidisciplinary survey	2019	0	178
18318	P. D. Patterson, C. G. Moore, F. X. Guyette, J. M. Doman, M. D. Weaver, D. J. Sequeira, H. A. Werman, D. Swanson, D. Hostler, J. Lynch, L. Russo, L. Hines, K. Swecker, A. J. Kroemer, M. S. Runyon and D. J. Buysse	Real-Time Fatigue Mitigation with Air-Medical Personnel: The SleepTrackTXT2 Randomized Trial	2019	0	179
17602	M. M. Ohayon and M. F. Vecchierini	Normative sleep data, cognitive function and daily living activities in older adults in the community	2005	0	180
6843	E. R. Facer-Childs, B. Middleton, D. J. Skene and A. P. Bagshaw	Resetting the late timing of 'night owls' has a positive impact on mental health and performance	2019	0	181
1658	M. Basner, A. M. Spaeth and D. F. Dinges	Sociodemographic characteristics and waking activities and their role in the timing and duration of sleep	2014	0	182
5754	M. Di Muzio, G. Diella, E. Di Simone, M. Pazzaglia, V. Alfonsi, L. Novelli, A. Cianciulli, S. Scarpelli, M. Gorgoni, A. Giannini, M. Ferrara, F. Lucidi and L. De Gennaro	Comparison of Sleep and Attention Metrics Among Nurses Working Shifts on a Forward- vs Backward-Rotating Schedule	2021	0	183
22234	T. Soshi, K. Kuriyama, S. Aritake, M. Enomoto, A. Hida, M. Tamura, Y. Kim and K. Mishima	Sleep deprivation influences diurnal variation of human time perception with prefrontal activity change: a functional near-infrared spectroscopy study	2010	0	184
20583	R. Sakamoto, K. Kazawa, Y. Jahan, N. Takeyama and M. Moriyama	Can a sleep disorder intervention-embedded self-management programme contribute to improve management of diabetes? A pilot single-arm pretest and post-test study	2021	0	185
6124	M. Dru, P. Bruge, O. Benoit, N. P. Mason, X. Combes, A. Margenet, G. Dhonneur and J. Marty	Overnight duty impairs behaviour, awake activity and sleep in medical doctors	2007	0	186
21810	G. Simonelli, J. Mantua, M. Gad, M. St Pierre, L. Moore, A. M. Yarnell, P. J. Quartana, A. Braun, T. J. Balkin, A. J. Brager and V. F. Capaldi	Sleep extension reduces pain sensitivity	2019	0	187
9770	M. Henry, L. Huerga-Garcia, A. A. Perez-Morell and A. A. Henry-Gonzalez	Pittsburgh sleep quality index in younger medical students. Are they poor sleepers and do they consume sleeping medication?	2016	0	188
940	S. V. Argyropoulos, J. A. Hicks, J. R. Nash, C. J. Bell, A. S. Rich, D. J. Nutt and S. J. Wilson	Correlation of subjective and objective sleep measurements at different stages of the treatment of depression	2003	0	189
14911	M. Maire, C. F. Reichert, V. Gabel, A. U. Viola, W. Strobel, J. Krebs, H. P. Landolt, V. Bachmann, C. Cajochen and C. Schmidt	Sleep ability mediates individual differences in the vulnerability to sleep loss: Evidence from a PER3 polymorphism	2014	0	190
24844	J. Volna and K. Sonka	Reaction time measurement in different periods of shift work at nurses	2010	0	191
10757	M. R. Irwin, E. M. Valladares, S. Motivala, J. F. Thayer and C. L. Ehlers	Association between nocturnal vagal tone and sleep depth, sleep quality, and fatigue in alcohol dependence	2006	0	192
23371	T. Terada, M. Mistura, H. Tulloch, A. Pipe and J. Reed	Dietary Behaviour Is Associated with Cardiometabolic and Psychological Risk Indicators in Female Hospital Nurses-A Post-Hoc, Cross-Sectional Study	2019	0	193
214	C. Ae Kyung, L. Kyung Hye, C. Chong Mi and C. Jin Yi	Factors Affecting the Quality of Sleep in Young Adults	2021	0	194
12358	S. King and M. Gibney	Dietary advice to reduce fat intake is more successful when it does not restrict habitual eating patterns	1999	0	195
11478	C. Juan-Garcia, M. Plaza-Carmona and N. Fernandez-Martinez	Sleep analysis in emergency nurses' department	2021	0	196
8481	E. P. Gomes Felden, D. G. Barbosa, G. J. F. Junior, M. O. Santos, A. Pelegrini and D. A. S. Silva	Factors associated with sleep duration in Brazilian high school students	2017	0	197
12717	A. Kosmadopoulos, C. Sargent, D. Darwent, X. Zhou, D. Dawson and G. D. Roach	The effects of a split sleep-wake schedule on neurobehavioural performance and predictions of performance under conditions of forced desynchrony	2014	0	198
14940	S. Makino, S. Hirose, M. Kakutani, M. Fujiwara, M. Nishiyama, Y. Terada and H. Ninomiya	Association between nighttime sleep duration, midday naps, and glycemic levels in Japanese patients with type 2 diabetes	2018	0	199
1592	P. R. Barrett, J. A. Horne and L. A. Reyner	Early evening low alcohol intake also worsens sleepiness-related driving impairment	2005	0	200
19602	C. F. Reichert, M. Maire, V. Gabel, A. U. Viola, V. Kolodyazhniy, W. Strobel, T. Götz, V. Bachmann, H. P. Landolt, C. Cajochen and C. Schmidt	Insights into behavioral vulnerability to differential sleep pressure and circadian phase from a functional ADA polymorphism	2014	0	201
25732	S. J. Wilson, J. E. Bailey, C. Alford and D. J. Nutt	Sleep and daytime sleepiness the next day following single night-time dose of fluvoxamine, dothiepin and placebo in normal volunteers	2000	0	202
484	A. J. H. Allen, J. E. Park, N. Adhami, D. Sirounis, H. Tholin, P. Dodek, A. E. Rogers and N. Ayas	IMPACT OF WORK SCHEDULES ON SLEEP DURATION OF CRITICAL CARE NURSES	2014	0	203
16171	A. Min, H. C. Hong, S. Son and T. Lee	Sleep, fatigue and alertness during working hours among rotating‐shift nurses in Korea: An observational study	2021	0	204
17846	W. Osterode, S. Schranz and G. Jordakieva	Effects of night shift on the cognitive load of physicians and urinary steroid hormone profiles - a randomized crossover trial	2018	0	205
2717	C. L. Braunschweig, S. Freels, P. M. Sheean, S. J. Peterson, S. G. Perez, L. McKeever, O. Lateef, D. Gurka and G. Fantuzzi	Role of timing and dose of energy received in patients with acute lung injury on mortality in the Intensive Nutrition in Acute Lung Injury Trial (INTACT): a post hoc analysis	2017	0	206
15395	R. L. Matchock and J. T. Mordkoff	Visual attention, reaction time, and self-reported alertness upon awakening from sleep bouts of varying lengths	2007	0	207
14773	C. MacMahon, L. Schucker, N. Hagemann and B. Strauss	Cognitive fatigue effects on physical performance during running	2014	0	208
15420	D. Matre, S. Knardahl and K. B. Nilsen	Night-shift work is associated with increased pain perception	2017	0	209
10728	S. P. Insana and H. E. Montgomery-Downs	Maternal postpartum sleepiness and fatigue: Associations with objectively measured sleep variables	2010	0	210
17618	G. Ok, H. Yilmaz, D. Tok, K. Erbuyun, S. Coban and G. Dinc	Evaluating sleep characteristics in intensive care unit and non-intensive care unit physicians	2011	0	211
17319	S.-F. Niu, M.-H. Chung, C.-H. Chen, D. Hegney, A. O'Brien and K.-R. Chou	The effect of shift rotation on employee cortisol profile, sleep quality, fatigue, and attention level: a systematic review	2011	0	212
804	A. M. Angelone, A. Mattei, M. Sbarbati and F. Di Orio	Prevalence and correlates for self-reported sleep problems among nursing students	2011	0	213
20889	A. Sawangjit, V. Siripornpanich and N. Kotchabhakdi	Effects of a daytime nap on the recognition of neutral and emotional memories	2013	0	214
16039	A. Michalsen, B. Hoffmann, S. Moebus, M. Backer, J. Langhorst and G. J. Dobos	Incorporation of fasting therapy in an integrative medicine ward: evaluation of outcome, safety, and effects on lifestyle adherence in a large prospective cohort study	2005	0	215
3904	E. R. Chasens, M. Korytkowski, S. M. Sereika and L. E. Burke	Effect of poor sleep quality and excessive daytime sleepiness on factors associated with diabetes self-management	2013	0	216
19485	G. Rauchs, F. Bertran, B. Guillery-Girard, B. Desgranges, N. Kerrouche, P. Denise, J. Foret and F. Eustache	Consolidation of strictly episodic memories mainly requires rapid eye movement sleep	2004	0	217
26230	Z. Yazdi, K. Sadeghniiat-Haghighi, A. R. H. S. Javadi and G. Rikhtegar	Sleep quality and insomnia in nurses with different circadian chronotypes: Morningness and eveningness orientation	2014	0	218
22936	L. M. Swanson, E. D. Huntley, H. Bertram, A. Mooney, R. Dopp, R. Hoffmann, R. Armitage and J. T. Arnedt	Insomnia as a Moderator of Response to Time in Bed Restriction for Augmenting Antidepressant Treatment: A Preliminary Investigation	2018	0	219
25642	E. Williams, K. Magid and A. Steptoe	The impact of time of waking and concurrent subjective stress on the cortisol response to awakening	2005	0	220
2035	D. Bernier, R. Bartha, S. Devarajan, F. P. MacMaster, M. H. Schmidt and B. Rusak	Effects of overnight sleep restriction on brain chemistry and mood in women with unipolar depression and healthy controls	2009	0	221
5099	R. T. Daley, S. M. Sherman, S. M. Kark, O. L. Hampton, J. D. Payne and E. A. Kensinger	The relation between stress and maintaining a sleep schedule	2017	0	222
16962	A. Nakata, T. Haratani, M. Takahashi, N. Kawakami, H. Arito, F. Kobayashi, Y. Fujioka, S. Fukui and S. Araki	Association of sickness absence with poor sleep and depressive symptoms in shift workers	2004	0	223
25138	Y. Wang, W. Li, L. Shen, L. Song, H. Li, B. Liu, J. Yuan and Y. Wang	Association between nighttime sleep duration, sleep timing and falls among middle-aged and older Chinese population: A cross-sectional analysis from the Dongfeng-Tongji cohort study, China	2017	0	224
22019	C. D. Smith, A. D. Cooper, D. J. Merullo, B. S. Cohen, K. J. Heaton, P. J. Claro and T. Smith	Sleep restriction and cognitive load affect performance on a simulated marksmanship task	2019	0	225
1752	T. Beauchamp, L. Arbeeva, R. J. Cleveland, Y. M. Golightly, D. P. Hales, D. G. Hu and K. D. Allen	Accelerometer-Based Physical Activity Patterns and Associations With Outcomes Among Individuals With Osteoarthritis	2022	0	226
20662	C. P. P. Salvi, S. S. Mendes and M. M. F. Martino	Profile of nursing students: quality of life, sleep and eating habits	2020	0	227
18969	G. K. Pot, R. Hardy and A. M. Stephen	Irregular consumption of energy intake in meals is associated with a higher cardiometabolic risk in adults of a British birth cohort	2014	0	228
10946	L. Jahns, Z. Conrad, L. K. Johnson, A. J. Scheett, K. S. Stote and S. K. Raatz	Diet Quality Is Lower and Energy Intake Is Higher on Weekends Compared with Weekdays in Midlife Women: A 1-Year Cohort Study	2017	0	229
6742	H. Espirito Santo, M. Marques, J. Matreno, S. Fermino, I. Pena, F. Rodrigues, E. Antunes, D. Smoes, A. Conde, A. Costa, A. Correia and A. Pimentel	Associations between sleep quality and different correlates in the elderly	2012	0	230
5611	K. E. Demos, C. N. Hart, L. H. Sweet, K. A. Mailloux, J. Trautvetter, S. E. Williams, R. R. Wing and J. M. McCaffery	Partial sleep deprivation impacts impulsive action but not impulsive decision-making	2016	0	231
9991	V. Hirscher, T. Unbehaun, B. Feige, C. Nissen, D. Riemann and K. Spiegelhalder	Patients with primary insomnia in the sleep laboratory: Do they present with typical nights of sleep?	2015	0	232
14709	Y. Ma, A. Yeung, A. C. Yang, C. K. Peng, A. Clain, J. Alpert, M. Fava and A. S. Yeung	The Effects of Tai Chi on Sleep Quality in Chinese American Patients With Major Depressive Disorder: A Pilot Study	2018	0	233
25409	E. M. Welsh, R. W. Jeffery, R. L. Levy, S. L. Langer, A. P. Flood, M. A. Jaeb and P. S. Laqua	Measuring perceived barriers to healthful eating in obese, treatment-seeking adults	2012	0	234
13204	K. B. Lam, C. Q. Jiang, G. N. Thomas, T. Arora, W. S. Zhang, S. Taheri, P. Adab, T. H. Lam and K. K. Cheng	Napping is associated with increased risk of type 2 diabetes: the Guangzhou Biobank Cohort Study	2010	0	235
13497	V. Leblanc, V. Provencher, C. Bégin, L. Corneau, A. Tremblay and S. Lemieux	Impact of a Health-At-Every-Size intervention on changes in dietary intakes and eating patterns in premenopausal overweight women: results of a randomized trial	2012	0	236
8033	D. Gavriloff, B. Sheaves, A. Juss, C. A. Espie, C. B. Miller and S. D. Kyle	Sham sleep feedback delivered via actigraphy biases daytime symptom reports in people with insomnia: Implications for insomnia disorder and wearable devices	2018	0	237
24682	C. Vetter, D. Fischer, J. L. Matera and T. Roenneberg	Aligning work and circadian time in shift workers improves sleep and reduces circadian disruption	2015	0	238
7096	A. Fernando, 3rd, B. Arroll and K. Falloon	A double-blind randomised controlled study of a brief intervention of bedtime restriction for adult patients with primary insomnia	2013	0	239
14836	J. E. Maglione, S. Ancoli-Israel, K. W. Peters, M. L. Paudel, K. Yaffe, K. E. Ensrud and K. L. Stone	Depressive symptoms and subjective and objective sleep in community-dwelling older women	2012	0	240
23872	R. J. Troisi, C. C. Cowie and M. I. Harris	Diurnal variation in fasting plasma glucose: implications for diagnosis of diabetes in patients examined in the afternoon	2000	0	241
10701	M. Ingre, G. Kecklund, T. Akerstedt and L. Kecklund	Variation in sleepiness during early morning shifts: A mixed model approach to an experimental field study of train drivers	2004	0	242
21644	S. Shin, S. H. Kim and B. Jeon	Objective Assessment of Sleep Patterns among Night-Shift Workers: A Scoping Review	2021	0	243
3122	T. M. Burke, F. Scheer, J. M. Ronda, C. A. Czeisler and K. P. Wright, Jr.	Sleep inertia, sleep homeostatic and circadian influences on higher-order cognitive functions	2015	0	244
24371	L. Van Dyck, I. Vanhorebeek, A. Wilmer, A. Schrijvers, I. Derese, L. Mebis, P. J. Wouters, G. Van den Berghe, J. Gunst and M. P. Casaer	Towards a fasting-mimicking diet for critically ill patients: the pilot randomized crossover ICU-FM-1 study	2020	0	245
23220	P. Tassi, S. Schimchowitsch, O. Rohmer, M. Elbaz, A. Bonnefond, P. Sagaspe, J. Taillard, D. Léger and P. Philip	Effects of acute and chronic sleep deprivation on daytime alertness and cognitive performance of healthy snorers and non-snorers	2012	0	246
640	G. L. Ambrosini, I. Solis-Trapala, A. L. Ahern, N. R. Fuller, C. Holzapfel, H. Hauner, I. D. Caterson and S. A. Jebb	Greater improvements in diet quality among overweight participants following a group-based commercial weight loss programme than those receiving support to lose weight in primary care	2018	0	247
420	C. Alessi, J. L. Martin, L. Fiorentino, C. H. Fung, J. M. Dzierzewski, J. C. Rodriguez Tapia, Y. Song, K. Josephson, S. Jouldjian and M. N. Mitchell	Cognitive Behavioral Therapy for Insomnia in Older Veterans Using Nonclinician Sleep Coaches: Randomized Controlled Trial	2016	0	248
24867	T. Vorvolakos, E. Leontidou, D. Tsiptsios, C. Mueller, A. Serdari, A. Terzoudi, E. Nena, K. Tsamakis, T. C. Constantinidis and G. Tripsianis	The association between sleep pathology and depression: A cross-sectional study among adults in greece	2020	0	249
537	S. Almoosawi, C. J. Prynne, R. Hardy and A. M. Stephen	Diurnal eating rhythms: association with long-term development of diabetes in the 1946 British birth cohort	2013	0	250
3720	M. Cerasuolo, F. Conte, N. Cellini, G. Fusco, F. Giganti, S. Malloggi and G. Ficca	The effect of complex cognitive training on subsequent night sleep	2020	0	251
23773	R. E. Tractenberg, C. M. Singer and J. A. Kaye	Symptoms of sleep disturbance in persons with Alzheimer's disease and normal elderly	2005	0	252
11068	D. C. Jarrin, H. Ivers, M. Lamy, I. Y. Chen, A. G. Harvey and C. M. Morin	Cardiovascular autonomic dysfunction in insomnia patients with objective short sleep duration	2018	0	253
12398	M. G. Kirkpatrick, M. Haney, S. K. Vosburg, S. D. Comer, R. W. Foltin and C. L. Hart	Methamphetamine self-administration by humans subjected to abrupt shift and sleep schedule changes	2009	0	254
19195	J. Pye, A. J. K. Phillips, S. W. Cain, M. Montazerolghaem, L. Mowszowski, S. Duffy, I. B. Hickie and S. L. Naismith	Irregular sleep-wake patterns in older adults with current or remitted depression	2021	0	255
13766	R. Lericollais, A. Gauthier, N. Bessot, A. Zouabi and D. Davenne	Morning anaerobic performance is not altered by vigilance impairment	2013	0	256
3211	D. J. Buysse, Y. Cheng, A. Germain, D. E. Moul, P. L. Franzen, M. Fletcher, T. H. Monk, D. J. Buysse, Y. Cheng, A. Germain, D. E. Moul, P. L. Franzen, M. Fletcher and T. H. Monk	Night-to-night sleep variability in older adults with and without chronic insomnia	2010	0	257
17945	M. A. Pachucki and M. A. Pachucki	Food pattern analysis over time: unhealthful eating trajectories predict obesity	2012	0	258
13644	R. M. Leech, A. Worsley, A. Timperio and S. A. McNaughton	Temporal eating patterns: a latent class analysis approach	2017	0	259
19738	L. A. Reyner and J. A. Horne	Early morning driver sleepiness: effectiveness of 200 mg caffeine	2000	0	260
15779	M. V. McPhillips, J. Li, N. A. Hodgson, P. Z. Cacchione, V. V. Dickson, N. S. Gooneratne and B. Riegel	Daytime sleepiness and napping in nursing-home eligible community dwelling older adults: A mixed methods study	2020	0	261
3923	G. Chaumet, J. Taillard, P. Sagaspe, M. Pagani, D. F. Dinges, A. Pavy-Le-Traon, M. P. Bareille, O. Rascol and P. Philip	Confinement and sleep deprivation effects on propensity to take risks	2009	0	262
7428	E. Fortier-Brochu and C. M. Morin	Cognitive impairment in individuals with insomnia: Clinical significance and correlates	2014	0	263
8281	M. Gillberg, G. Kecklund and T. Akerstedt	Relations between performance and subjective ratings of sleepiness during a night awake	1994	0	264
5413	M. M. De Martino, A. C. Abreu, M. F. Barbosa and J. E. Teixeira	The relationship between shift work and sleep patterns in nurses	2013	0	265
21568	J. Shen, L. C. P. Botly, S. A. Chung, A. L. Gibbs, S. Sabanadzovic and C. M. Shapiro	Fatigue and shift work	2006	0	266
22770	E. C. Suarez	Self-reported symptoms of sleep disturbance and inflammation, coagulation, insulin resistance and psychosocial distress: Evidence for gender disparity	2008	0	267
3588	M. Casagrande and C. Violani	Assessing vigilance through a brief pencil and paper letter cancellation task (LCT): Effects of	1997	0	268
23285	P. J. Taylor, G. S. Kolt, C. Vandelanotte, C. M. Caperchione, W. Mummery, E. S. George, M. Karunanithi and M. J. Noakes	A review of the nature and effectiveness of nutrition interventions in adult males-A guide for intervention strategies	2013	0	269
9478	G. Hasler, D. J. Buysse, R. Klaghofer, A. Gamma, V. Ajdacic, D. Eich, W. Rössler and J. Angst	The association between short sleep duration and obesity in young adults: a 13-year prospective study	2004	0	270
17536	L. E. O'Connor, S. L. Biberstine, D. Paddon-Jones, A. J. Schwichtenberg and W. W. Campbell	Adopting a Mediterranean-Style Eating Pattern with Different Amounts of Lean Unprocessed Red Meat Does Not Influence Short-Term Subjective Personal Well-Being in Adults with Overweight or Obesity	2018	0	271
1672	C. H. Bastien, E. Fortier-Brochu, I. Rioux, M. LeBlanc, M. Daley and C. M. Morin	Cognitive performance and sleep quality in the elderly suffering from chronic insomnia: Relationship between objective and subjective measures	2003	0	272
8648	S. M. Graham, M. McKinley, C. C. Chris, T. Westbury, J. S. Baker, L. Kilgore and G. Florida-James	Injury occurrence and mood states during a desert ultramarathon	2012	0	273
22369	R. J. St George, K. Delbaere, P. Williams and S. R. Lord	Sleep quality and falls in older people living in self- and assisted-care villages	2009	0	274
3974	H. J. Chen, S. Y. Chuang, H. Y. Chang and W. H. Pan	Energy intake at different times of the day: Its association with elevated total and LDL cholesterol levels	2019	0	275
14095	C.-L. Lin, Y.-H. Tsai and M. C. Yeh	Associations between sleep duration and type 2 diabetes in Taiwanese adults: A population-based study	2016	0	276
7913	Y. Gao, J. Li, F. W. Cheng, L. Cui, R. Shu, S. Wu and X. Gao	Poor Sleep Quality Is Associated with Altered Taste Perception in Chinese Adults	2021	0	277
24789	J. A. Vitale, G. Banfi, A. Galbiati, L. Ferini-Strambi and A. La Torre	Effect of a Night Game on Actigraphy-Based Sleep Quality and Perceived Recovery in Top-Level Volleyball Athletes	2019	0	278
8734	C. E. Greenwood, C. Tam, M. Chan, K. W. H. Young, M. A. Binns and R. Van Reekum	Behavioral disturbances, not cognitive deterioration, are associated with altered food selection in seniors with Alzheimer's disease	2005	0	279
19985	E. Robinson, E. Almiron-Roig, F. Rutters, C. de Graaf, C. G. Forde, C. Tudur Smith, S. J. Nolan and S. A. Jebb	A systematic review and meta-analysis examining the effect of eating rate on energy intake and hunger	2014	0	280
7405	J. Foret and O. Benoit	[Study of sleep of shift workers with alternating schedules: adaptation and recovery in case of rapid shift rotation (3-4 days) (author's transl)]	1978	0	281
19190	K. Puvanendran, J. Venkatramani, A. Jain and M. Farid	Sleep deprivation in junior doctors - House officers in Singapore	2005	0	282
9856	E. Hertenstein, K. Spiegelhalder, C. Nissen, A. Johann, R. Umarova, D. Riemann, C. Baglioni and B. Feige	Reference data for polysomnographic and subjective sleep in healthy adults	2017	0	283
23624	D. Todder, S. Caliskan and B. T. Baune	Night locomotor activity and quality of sleep in quetiapine-treated patients with depression	2006	0	284
20206	M. Rosenthal, P. Moore, E. Groves, T. Iwan, L. G. Schlosser, Z. Dziewanowska and A. Negro-Vilar	Sleep improves when patients with chronic OA pain are managed with morning dosing of once a day extended-release morphine sulfate (AVINZA): findings from a pilot study	2007	0	285
24086	I. Uchmanowicz, K. Markiewicz, B. Uchmanowicz, A. Koltuniuk and J. Rosinczuk	The relationship between sleep disturbances and quality of life in elderly patients with hypertension	2019	0	286
19843	W. Rief, P. J. Mills, S. Ancoli-Israel, M. G. Ziegler, M. A. Pung, J. E. Dimsdale, W. Rief, P. J. Mills, S. Ancoli-Israel, M. G. Ziegler, M. A. Pung and J. E. Dimsdale	Overnight changes of immune parameters and catecholamines are associated with mood and stress	2010	0	287
2889	N. Browaldh, J. Bring and D. Friberg	SKUP(3) RCT; continuous study: Changes in sleepiness and quality of life after modified UPPP	2016	0	288
14439	J. Lopez-Minguez, H. S. Dashti, J. J. Madrid-Valero, J. A. Madrid, R. Saxena, F. A. J. L. Scheer, J. R. Ordoñana and M. Garaulet	Heritability of the timing of food intake	2019	0	289
25781	M. D. Wirth, J. R. Hébert, G. A. Hand, S. D. Youngstedt, T. G. Hurley, R. P. Shook, A. E. Paluch, X. Sui, S. L. James and S. N. Blair	Association between actigraphic sleep metrics and body composition	2015	0	290
6656	K. E. Ensrud, T. L. Blackwell, S. Redline, S. Ancoli-Israel, M. L. Paudel, P. M. Cawthon, T. T. L. Dam, E. Barrett-Connor, P. C. Leung and K. L. Stone	Sleep disturbances and frailty status in older community-dwelling men	2009	0	291
25537	S. Whybrow, G. W. Horgan and J. I. Macdiarmid	Self-reported food intake decreases over recording period in the National Diet and Nutrition Survey	2020	0	292
14326	J. C. Lo, K. K. Loh, H. Zheng, S. K. Y. Sim and M. W. L. Chee	Sleep duration and age-related changes in brain structure and cognitive performance	2014	0	293
12199	W. D. Killgore, E. L. Lipizzi, G. H. Kamimori and T. J. Balkin	Caffeine effects on risky decision making after 75 hours of sleep deprivation	2007	0	294
16006	K. A. Meyer, M. M. Wall, N. I. Larson, M. N. Laska, D. Neumark-Sztainer, K. A. Meyer, M. M. Wall, N. I. Larson, M. N. Laska and D. Neumark-Sztainer	Sleep duration and BMI in a sample of young adults	2012	0	295
12114	E. J. Kezirian, S. L. Harrison, S. Ancoli-Israel, S. Redline, K. Ensrud, D. M. Claman and K. L. Stone	Behavioral correlates of sleep-disordered breathing in older women	2007	0	296
1460	N. Banihashemi, R. Robillard, J. Yang, J. S. Carpenter, D. F. Hermens, S. L. Naismith, Z. Terpening, D. White, E. M. Scott and I. B. Hickie	Quantifying the effect of body mass index, age, and depression severity on 24-h activity patterns in persons with a lifetime history of affective disorders	2016	0	297
18654	P. Philip, J. Taillard, N. Moore, S. Delord, C. Valtat, P. Sagaspe and B. Bioulac	The effects of coffee and napping on nighttime highway driving: a randomized trial	2006	0	298
6076	C. Drake, V. Gumenyuk, T. Roth and R. Howard	Effects of armodafinil on simulated driving and alertness in shift work disorder	2014	0	299
26350	T. Yoshizaki, Y. Kawano, O. Noguchi, J. Onishi, R. Teramoto, A. Sunami, Y. Yokoyama, Y. Tada, A. Hida and F. Togo	Association of eating behaviours with diurnal preference and rotating shift work in Japanese female nurses: A cross-sectional study	2016	0	300
373	Y. Z. Alami, B. T. Ghanim and S. H. Zyoud	Epworth sleepiness scale in medical residents: Quality of sleep and its relationship to quality of life	2018	0	301
19521	H. A. Raynor, R. W. Jeffery, D. F. Tate and R. R. Wing	Relationship between changes in food group variety, dietary intake, and weight during obesity treatment	2004	0	302
26558	J. M. Zeitzer, D. S. Joyce, A. McBean, Y. L. Quevedo, B. Hernandez and J. E. Holty	Effect of Suvorexant vs Placebo on Total Daytime Sleep Hours in Shift Workers: A Randomized Clinical Trial	2020	0	303
320	T. Akerstedt, K. Hume, D. Minors and J. Waterhouse	Good sleep - Its timing and physiological sleep characteristics	1997	0	304
17312	C. Nishiura, J. Noguchi and H. Hashimoto	Dietary patterns only partially explain the effect of short sleep duration on the incidence of obesity	2010	0	305
24352	M. Van Dijk, E. Donga, J. G. Van Dijk, G. J. Lammers, K. W. Van Kralingen, O. M. Dekkers, E. P. M. Corssmit and J. A. Romijn	Disturbed subjective sleep characteristics in adult patients with type 1 diabetes mellitus	2011	0	306
24673	J. Verwimp, L. Ameye and M. Bruyneel	Correlation between sleep parameters, physical activity and quality of life in somnolent moderate to severe obstructive sleep apnea adult patients	2013	0	307
2867	S. Brooks, P. Siebenga, R. Zuiker, G. Jacobs, I. Kezic, J. Van Gerven, R. Luthringer, P. De Boer and P. Van Der Ark	The selective orexin-2 antagonist JNJ-42847922(MIN-202) improves sleep in patients with primary insomnia	2017	0	308
13715	M. R. Lemke, P. Puhl and A. Broderick	Motor activity and perception of sleep in depressed patients	1999	0	309
18970	G. K. Pot, R. Hardy and A. M. Stephen	Irregularity of energy intake at meals: prospective associations with the metabolic syndrome in adults of the 1946 British birth cohort	2016	0	310
13763	R. Leproult, E. F. Colecchia, A. M. Berardi, R. Stickgold, S. M. Kosslyn and E. Van Cauter	Individual differences in subjective and objective alertness during sleep deprivation are stable and unrelated	2003	0	311
15434	K. Matsui, K. Kuriyama, T. Yoshiike, K. Nagao, N. Ayabe, Y. Komada, I. Okajima, W. Ito, J. Ishigooka, K. Nishimura and Y. Inoue	The effect of short or long sleep duration on quality of life and depression: an internet-based survey in Japan	2020	0	312
7106	M. Ferrara, L. d. Gennaro and M. Bertini	The effects of slow-wave sleep (SWS) deprivation and time of night on behavioral performance upon awakening	1999	0	313
11050	E. D. Janus, J. D. Best, N. Davis-Lameloise, B. Philpot, A. Hernan, C. M. Bennett, S. O'Reilly, R. Carter, E. Vartiainen and J. A. Dunbar	Scaling-up from an implementation trial to state-wide coverage: results from the preliminary Melbourne Diabetes Prevention Study	2012	0	314
20924	S. Scarlett, H. Nolan, R. A. Kenny and M. D. L. O'Connell	Objective Sleep Duration in Older Adults: Results From The Irish Longitudinal Study on Ageing	2020	0	315
324	T. Akerstedt, T. Klemets, D. Karlsson, H. Habel, L. Widman and M. Sallinen	Acute and cumulative effects of scheduling on aircrew fatigue in ultra-short-haul operations	2021	0	316
6451	S. Eisenbruch, M. J. Harnish, W. C. Orr and T. N. Lynn	Subjective and objective sleep quality in irritable bowel syndrome	1999	0	317
25372	M. D. Weiss, R. Tamisier, J. Boucher, M. Lynch, G. Gilmartin, J. W. Weiss, R. J. Thomas, M. D. Weiss, R. Tamisier, J. Boucher, M. Lynch, G. Gilmartin, J. W. Weiss and R. J. Thomas	A pilot study of sleep, cognition, and respiration under 4 weeks of intermittent nocturnal hypoxia in adult humans	2009	0	318
19739	L. A. Reyner and J. A. Horne	Efficacy of a 'functional energy drink' in counteracting driver sleepiness	2002	0	319
20127	M. Romdhani, N. Souissi, Y. Chaabouni, K. Mahdouani, T. Driss, K. Chamari and O. Hammouda	Improved Physical Performance and Decreased Muscular and Oxidative Damage With Postlunch Napping After Partial Sleep Deprivation in Athletes	2020	0	320
26098	H. K. Yaggi, A. B. Araujo, J. B. McKinlay, H. K. Yaggi, A. B. Araujo and J. B. McKinlay	Sleep duration as a risk factor for the development of type 2 diabetes	2006	0	321
14942	M. S. Makowski, M. T. Trockel, N. K. Menon, H. Wang, L. Katznelson and T. D. Shanafelt	Performance Nutrition for Physician Trainees Working Overnight Shifts: A Randomized Controlled Trial	2022	0	322
14163	G. Lindseth and T. Petros	Neurobehavioral Effects of Consuming Dietary Fatty Acids	2016	0	323
25983	L. Wu, Y. He, B. Jiang, M. Liu, J. Wang, D. Zhang, Y. Wang, J. Zeng and Y. Yao	Association between sleep duration and the prevalence of hypertension in an elderly rural population of China	2016	0	324
13667	D. Leger, C. Guilleminault, C. Santos and M. Paillard	Sleep/wake cycles in the dark: sleep recorded by polysomnography in 26 totally blind subjects compared to controls	2002	0	325
3217	D. J. Buysse, T. H. Monk, C. F. Reynolds, 3rd, D. Mesiano, P. R. Houck and D. J. Kupfer	Patterns of sleep episodes in young and elderly adults during a 36-hour constant routine	1993	0	326
3700	M. E. Ceïde, A. Pandey, J. Ravenell, M. Donat, G. Ogedegbe and G. Jean-Louis	Associations of Short Sleep and Shift Work Status with Hypertension among Black and White Americans	2015	0	327
10305	R. Howard, T. Roth and C. L. Drake	The effects of armodafinil on objective sleepiness and performance in a shift work disorder sample unselected for objective sleepiness	2014	0	328
4763	L. Cottrell and K. H. Karraker	Correlates of nap taking in mothers of young infants	2002	0	329
26296	L. Ying, Z. Jie, J. Cun-Xian, Y. Lian, J. Zhang and C.-X. Jia	Sleep Duration Change and Cognitive Function: A National Cohort Study of Chinese People Older than 45 Years	2020	0	330
15721	B. S. McKenna, D. L. Dickinson, H. J. Orff and S. P. Drummond	The effects of one night of sleep deprivation on known-risk and ambiguous-risk decisions	2007	0	331
869	R. Apellido	Night Shift Work and Weight Gain Among Female Filipino Nurses	2019	0	332
22508	S. Stenholm, E. Kronholm, S. Bandinelli, J. M. Guralnik and L. Ferrucci	Self-Reported Sleep Duration and Time in Bed as Predictors of Physical Function Decline: Results from the InCHIANTI Study	2011	0	333
20071	A. Rogers, I. Morrison, D. A. Rorie, I. S. Mackenzie and T. M. MacDonald	Protocol for assessment of sleep quality and duration in the Treatment In Morning versus Evening (TIME) study: a randomised controlled trial using online patient-reported outcome measures	2018	0	334
7937	I. Garcia-Perez, J. M. Posma, R. Gibson, E. S. Chambers, T. H. Hansen, H. Vestergaard, T. Hansen, M. Beckmann, O. Pedersen, P. Elliott, J. Stamler, J. K. Nicholson, J. Draper, J. C. Mathers, E. Holmes and G. Frost	Objective assessment of dietary patterns by use of metabolic phenotyping: a randomised, controlled, crossover trial	2017	0	335
1018	G. Artioli, R. Braglia, P. Copelli, E. Crema and P. Casali	The quality of sleep in the institutionalised elderly	2002	0	336
10239	J. A. Horne and C. V. Burley	We know when we are sleepy: Subjective versus objective measurements of moderate sleepiness in healthy adults	2010	0	337
20647	M. Sallinen, M. Härmä, R. Akila, A. Holm, R. Luukkonen, H. Mikola, K. Müller and J. Virkkala	The effects of sleep debt and monotonous work on sleepiness and performance during a 12-h dayshift	2004	0	338
23219	P. Tassi, A. Nicolas, G. Dewasmes, R. Eschenlauer, J. Ehrhart, P. Salame, A. Muzet and J. P. Libert	Effects of noise on sleep inertia as a function of circadian placement of a one-hour nap	1992	0	339
15438	T. Matsunaga, K. Nishikawa, T. Adachi and K. Yasuda	Associations between dietary consumption and sleep quality in young Japanese males	2021	0	340
10573	H. R. Hwang and Y. J. Kim	Effects of sleep patterns on the subjective health status in older men from the 7th Korea national health and nutrition examination survey, 2016	2020	0	341
23062	H. Takeyama, T. Itani, N. Tachi, O. Sakamura, K. Murata, T. Inoue, T. Takanishi, H. Suzumura and S. Niwa	Effects of shift schedules on fatigue and physiological functions among firefighters during night duty	2005	0	342
10158	B. Holzinger, L. Mayer and G. Klosch	Night today, day tomorrow: how irregular work shifts interfere with our psychological health	2021	0	343
25734	S. J. Wilson, C. Bell, N. J. Coupland and D. J. Nutt	Sleep changes during long-term treatment of depression with fluvoxamine - A home-based study	2000	0	344
16326	B. Mokhlesi, K. A. Temple, A. H. Tjaden, S. L. Edelstein, K. M. Utzschneider, K. J. Nadeau, T. S. Hannon, S. Sam, E. Barengolts, S. Manchanda, D. A. Ehrmann and E. Van Cauter	Association of Self-Reported Sleep and Circadian Measures With Glycemia in Adults With Prediabetes or Recently Diagnosed Untreated Type 2 Diabetes	2019	0	345
7843	A. Gallant, V. Drapeau, K. C. Allison, A. Tremblay, M. Lambert, J. O'Loughlin and J. D. Lundgren	Night eating behavior and metabolic heath in mothers and fathers enrolled in the QUALITY cohort study	2014	0	346
5612	K. E. Demos, L. H. Sweet, C. N. Hart, J. M. McCaffery, S. E. Williams, K. A. Mailloux, J. Trautvetter, M. M. Owens and R. R. Wing	The Effects of Experimental Manipulation of Sleep Duration on Neural Response to Food Cues	2017	0	347
5904	C. M. Dodds, E. T. Bullmore, R. N. Henson, S. Christensen, S. Miller, M. Smith, O. Dewit, P. Lawrence and P. J. Nathan	Effects of donepezil on cognitive performance after sleep deprivation	2011	0	348
20622	B. Saletu, G. Klosch, G. Gruber, P. Anderer, P. Udomratn and R. Frey	First-night-effects on generalized anxiety disorder (GAD)-based insomnia: Laboratory versus home sleep recordings	1996	0	349
8303	S. Gimenez, L. Videla, S. Romero, B. Benejam, S. Clos, S. Fernandez, M. Martinez, M. Carmona-Iragui, R. M. Antonijoan, M. Mayos, A. Fortuna, P. Penacoba, V. Plaza, R. S. Osorio, R. A. Sharma, I. Bardes, A. S. Rebillat, A. Lleo, R. Blesa, S. Videla and J. Fortea	Prevalence of sleep disorders in adults with down syndrome: A comparative study of self-reported, actigraphic, and polysomnographic findings	2018	0	350
22134	F. Sofi, R. Molino Lova, V. Nucida, A. Taviani, F. Benvenuti, M. Stuart, M. Weinrich, F. Cecchi, R. Abbate, G. F. Gensini and C. Macchi	Adaptive physical activity and back pain: a non-randomised community-based intervention trial	2011	0	351
13657	D. R. Leff, F. Orihuela-Espina, T. Athanasiou, V. Karimyan, C. Elwell, J. Wong, G. Z. Yang and A. W. Darzi	Circadian cortical compensation: a longitudinal study of brain function during technical and cognitive skills in acutely sleep-deprived surgical residents	2010	0	352
2466	M. P. Bonham, E. Kaias, I. Zimberg, G. K. Leung, R. Davis, T. L. Sletten, H. Windsor-Aubrey and C. E. Huggins	Effect of night time eating on postprandial triglyceride metabolism in healthy adults: A systematic literature review	2019	0	353
1908	A. Bener, A. O. A. A. Al-Hamaq, M. Zirie, S. Darwish and A. A. Al-Mohammed	Impacts of type 2 diabetes mellitus on sleep disturbances: In fast economicaly developed country	2011	0	354
6689	C. A. Eriksen, M. Gillberg and P. Vestergren	Sleepiness and sleep in a simulated "six hours on/six hours off" sea watch system	2006	0	355
26182	Q. Yang, C. L. Phillips, K. L. Melehan, N. L. Rogers, J. Paul Seale and R. R. Grunstein	Effects of short-term CPAP withdrawal on neurobehavioral performance in patients with obstructive sleep apnea	2006	0	356
1494	G. Barbato	REM Sleep: An Unknown Indicator of Sleep Quality	2021	0	357
17583	H. Oginska, J. Pokorski and A. Oginski	Gender, ageing, and shiftwork intolerance	1993	0	358
20648	M. Sallinen, M. Harma, P. Mutanen, R. Ranta, J. Virkkala and K. Muller	Sleepiness in various shift combinations of irregular shift systems	2005	0	359
11122	M. Jelicic, H. Bosma, R. W. H. M. Ponds, M. P. J. Van Boxtel, P. J. Houx and J. Jolles	Subjective sleep problems in later life as predictors of cognitive decline. Report from the Maastricht Ageing Study (MAAS)	2002	0	360
25159	A. S. Ward, S. D. Comer, M. Haney, M. W. Fischman and R. W. Foltin	Fluoxetine-maintained obese humans: effect on food intake and body weight	1999	0	361
14101	H. H. Lin, P. S. Tsai, S. C. Fang and J. F. Liu	Effect of kiwifruit consumption on sleep quality in adults with sleep problems	2011	0	362
6348	D. T. Edgar, N. D. Gill, C. M. Beaven, J. L. Zaslona and M. W. Driller	Sleep duration and physical performance during a 6-week military training course	2021	0	363
26626	N. Zhang, S. M. Du, J. F. Zhang and G. S. Ma	Effects of Dehydration and Rehydration on Cognitive Performance and Mood among Male College Students in Cangzhou, China: A Self-Controlled Trial	2019	0	364
5456	E. De Valck, S. Quanten, D. Berckmans and R. Cluydts	Simulator driving performance, subjective sleepiness and salivary cortisol in a fast-forward versus a slow-backward rotating shift system	2007	0	365
5793	D. L. Dickinson and C. Garbuio	The influence of dietary patterns on outcomes in a Bayesian choice task	2021	0	366
7954	S. D. Garduño-Diaz and S. Khokhar	South Asian dietary patterns and their association with risk factors for the metabolic syndrome	2013	0	367
8854	D. Gu, J. Sautter, R. Pipkin and Y. Zeng	Sociodemographic and health correlates of sleep quality and duration among very old Chinese	2010	0	368
5171	C. Daousi, J. P. Wilding, S. Aditya, B. H. Durham, J. Cleator, J. H. Pinkney and L. R. Ranganath	Effects of peripheral administration of synthetic human glucose-dependent insulinotropic peptide (GIP) on energy expenditure and subjective appetite sensations in healthy normal weight subjects and obese patients with type 2 diabetes	2009	0	369
3741	D. S. Cha, N. Carmona, R. H. Cha, A. J. Zhou, M. Subramaniapillai, R. B. Mansur, Y. Lee, J. H. Lee, J. Lee, F. Almatham, A. Alageel, J. D. Rosenblat, M. Shekotikhina, C. Rong, J. Harrison and R. S. McIntyre	Perceived sleep quality predicts cognitive function in adults with major depressive disorder independent of depression severity	2019	0	370
10522	R. Hurdiel, S. M. Riedy, G. P. Millet, B. Mauvieux, T. Pezé, C. Elsworth-Edelsten, D. Martin, G. Zunquin and G. Dupont	Cognitive performance and self-reported sleepiness are modulated by time-of-day during a mountain ultramarathon	2018	0	371
5003	B. J. Curtis, P. G. Williams and J. S. Anderson	Neural reward processing in self-reported short sleepers: examination of gambling task brain activation in the Human Connectome Project database	2019	0	372
13306	B. Langlet, M. Tang Bach, D. Odegi, P. Fagerberg and I. Ioakimidis	The Effect of Food Unit Sizes and Meal Serving Occasions on Eating Behaviour Characteristics: Within Person Randomised Crossover Studies on Healthy Women	2018	0	373
11302	J. B. Johnson, W. Summer, R. G. Cutler, B. Martin, D. H. Hyun, V. D. Dixit, M. Pearson, M. Nassar, R. Telljohann, S. Maudsley, O. Carlson, S. John, D. R. Laub and M. P. Mattson	Alternate day calorie restriction improves clinical findings and reduces markers of oxidative stress and inflammation in overweight adults with moderate asthma	2007	0	374
11098	S. M. Jay, D. M. Carley, B. Aisbett, S. A. Ferguson and J. L. Paterson	Can stress act as a sleep inertia countermeasure when on-call?	2019	0	375
20682	Z. Samhat, R. Attieh and Y. Sacre	Relationship between night shift work, eating habits and BMI among nurses in Lebanon	2020	0	376
5709	J. K. Devine, J. Scott-Sutherland, J. Mullington and M. Haack	Usefulness of wrist actigraphy sleep measures in predicting fatigue in insomnia disorder	2017	0	377
14028	D. Liebzeit, C. Phelan, C. Moon, R. Brown and L. Bratzke	Rest-Activity Patterns in Older Adults with Heart Failure and Healthy Older Adults	2017	0	378
3366	L. A. Campfield, F. J. Smith, M. Rosenbaum and J. Hirsch	Human eating: evidence for a physiological basis using a modified paradigm	1996	0	379
11525	L. Junxin, C. Yu-Ping, R. Barbara, B. T. Keenan, V. Miranda, A. I. Pack, N. S. Gooneratne, J. Li, Y.-P. Chang, B. Riegel and M. Varrasse	Intermediate, But Not Extended, Afternoon Naps May Preserve Cognition in Chinese Older Adults	2018	0	380
24482	P. A. Vanable, J. E. Aikens, L. Tadimeti, B. Caruana-Montaldo and W. B. Mendelson	Sleep latency and duration estimates among sleep disorder patients: Variability as a function of sleep disorder diagnosis, sleep history, and psychological characteristics	2000	0	381
6887	Y. Fan, L. Zhang, Y. Wang, C. Li, B. Zhang, J. He, P. Guo, X. Qi, M. Zhang, C. Guo, Y. Guo and M. Zhang	Gender differences in the association between sleep duration and body mass index, percentage of body fat and visceral fat area among chinese adults: a cross-sectional study	2021	0	382
5677	A. Deshpande, N. Irani, R. Balkrishnan and I. R. Benny	A randomized, double blind, placebo controlled study to evaluate the effects of ashwagandha (Withania somnifera) extract on sleep quality in healthy adults	2020	0	383
6226	L. K. Dunn, A. M. Kleiman, K. T. Forkin, A. J. Bechtel, S. R. Collins, J. F. Potter, C. J. Kaperak, S. Tsang, J. L. Huffmyer and E. C. Nemergut	Anesthesiology Resident Night Float Duty Alters Sleep Patterns: An Observational Study	2019	0	384
8458	S. E. Goldman, S. Ancoli-Israel, R. Boudreau, J. A. Cauley, M. Hall, K. L. Stone, S. M. Rubin, S. Satterfield, E. M. Simonsick and A. B. Newman	Sleep problems and associated daytime fatigue in community-dwelling older individuals	2008	0	385
25310	M. P. Wegman, M. H. Guo, D. M. Bennion, M. N. Shankar, S. M. Chrzanowski, L. A. Goldberg, J. Xu, T. A. Williams, X. Lu, S. I. Hsu, S. D. Anton, C. Leeuwenburgh and M. L. Brantly	Practicality of intermittent fasting in humans and its effect on oxidative stress and genes related to aging and metabolism	2015	0	386
16109	A. Millar, C. A. Espie and J. Scott	The sleep of remitted bipolar outpatients: a controlled naturalistic study using actigraphy	2004	0	387
6220	G. Dunleavy, A. C. Tonon, A. P. Chua, Y. Zhang, K. L. Cheung, T. Q. Thach, Y. Rykov, C. K. Soh, G. Christopoulos, H. de Vries and J. Car	A multifactorial approach to sleep and its association with health-related quality of life in a multiethnic Asian working population: A cross-sectional analysis	2019	0	388
20516	A. Saddoud, A. Khacharem, C. H'Mida, K. Trabelsi, O. Boukhris, A. Ammar, C. C. T. Clark, J. M. Glenn, H. Chtourou, M. Jarraya, T. Rosemann and B. Knechtle	Ramadan observance is associated with impaired kung-fu-specific decision-making skills	2021	0	389
3852	Y. S. Chang, Y. H. Wu, S. F. Su, C. Y. Hsu and H. L. Chen	Factors related with the ability to maintain wakefulness in the daytime after fast and forward rotating shifts	2013	0	390
6245	A. S. Duran, A. P. Mattar, B. N. Bravo, B. C. Moreno and G. S. Reyes	[Association of quality of life perception with sleeping patterns in Chilean older people]	2014	0	391
24017	I. Turcotte and C. H. Bastien	Is quality of sleep related to the N1 and P2 ERPs in chronic psychophysiological insomnia sufferers?	2009	0	392
19963	S. B. Roberts	Regulation of energy intake in relation to metabolic state and nutritional status	2000	0	393
17553	S. O'Donnell, C. M. Beaven and M. Driller	The Influence of Match-Day Napping in Elite Female Netball Athletes	2018	0	394
11575	K. Kaida, T. Abe and S. Iwaki	Counteracting effect of verbal ratings of sleepiness on dual task interference	2020	0	395
21980	S. F. Smagula, M. A. Butters, S. J. Anderson, E. J. Lenze, M. A. Dew, B. H. Mulsant, F. E. Lotrich, H. Aizenstein and C. F. Reynolds	Antidepressant response trajectories and associated clinical prognostic factors among older adults	2015	0	396
26343	F. Yoshikawa, F. Shigiyama, Y. Ando, M. Miyagi, H. Uchino, T. Hirose and N. Kumashiro	Chronotherapeutic efficacy of suvorexant on sleep quality and metabolic parameters in patients with type 2 diabetes and insomnia	2020	0	397
17603	M. M. Ohayon and J. Zulley	Prevalence of naps in the general population	1999	0	398
10107	B. C. Holding, P. Laukka, H. Fischer, T. Banziger, J. Axelsson and T. Sundelin	Multimodal Emotion Recognition Is Resilient to Insufficient Sleep: Results From Cross-Sectional and Experimental Studies	2017	0	399
13097	S. D. Kyle, C. E. Sexton, B. Feige, A. I. Luik, J. Lane, R. Saxena, S. G. Anderson, D. A. Bechtold, W. Dixon, M. A. Little, D. Ray, D. Riemann, C. A. Espie, M. K. Rutter and K. Spiegelhalder	Sleep and cognitive performance: cross-sectional associations in the UK Biobank	2017	0	400
14360	M. Loft and L. Cameron	The importance of sleep: Relationships between sleep quality and work demands, the prioritization of sleep and pre-sleep arousal in day-time employees	2014	0	401
3710	C. Celis-Morales, G. Yibing, L. Steell, D. Llanas, J. P. Pell, J. M. R. Gill, D. M. Lyall, J. Ward, D. F. Mackay, S. M. Biello and M. E. S. Bailey	Sleep characteristics modify the association of genetic predisposition with obesity and anthropometric measurements in 119,679 UK Biobank participants	2017	0	402
23725	M. D. Toscano-Hermoso, F. Arbinaga, E. J. Fernandez-Ozcorta, J. Gomez-Salgado and C. Ruiz-Frutos	Influence of sleeping patterns in health and academic performance among university students	2020	0	403
26096	K. Yaffe	Objectively measured sleep and cognitive outcomes in older adults: An epidemiological perspective	2015	0	404
11176	G. Jermendy, J. Nádas, I. Hegyi, I. Vasas and T. Hidvégi	Assessment of cardiometabolic risk among shift workers in Hungary	2012	0	405
11637	B. B. Kamdar, K. A. Kaplan, E. J. Kezirian and W. C. Dement	The impact of extended sleep on daytime alertness, vigilance, and mood	2004	0	406
18661	H. Philipson, I. Ekman, K. Swedberg and M. Schaufelberger	A pilot study of salt and water restriction in patients with chronic heart failure	2010	0	407
7317	E. Flo, S. Pallesen, T. Akerstedt, N. Magerøy, B. E. Moen, J. Grønli, I. H. Nordhus and B. Bjorvatn	Shift-related sleep problems vary according to work schedule	2013	0	408
727	C. Anderson, C. R. Platten and J. A. Horne	Self-reported 'sleep deficit' is unrelated to daytime sleepiness	2009	0	409
19269	A. Rabat, D. Gomez-Merino, L. Roca-Paixao, C. Bougard, P. van Beers, G. Dispersyn, M. Guillard, C. Bourrilhon, C. Drogou, P. J. Arnal, F. Sauvet, D. Leger and M. Chennaoui	Differential kinetics in alteration and recovery of cognitive processes from a chronic sleep restriction in young healthy men	2016	0	410
22704	L. Strom, R. Pettersson and G. Andersson	Internet-Based Treatment for Insomnia: A Controlled Evaluation	2004	0	411
13339	C. M. Laranjeira, E. R. F. Barbosa and M. F. Rabahi	Is subjective sleep evaluation a good predictor for obstructive sleep apnea?	2018	0	412
14016	H. R. Lieberman, G. P. Bathalon, C. M. Falco, F. M. Kramer, C. A. Morgan, 3rd and P. Niro	Severe decrements in cognition function and mood induced by sleep loss, heat, dehydration, and undernutrition during simulated combat	2005	0	413
4729	J. A. Costa, J. Brito, F. Y. Nakamura, P. Figueiredo, E. Oliveira and A. Rebelo	Sleep patterns and nocturnal cardiac autonomic activity in female athletes are affected by the timing of exercise and match location	2019	0	414
19371	F. Ramlee, A. N. Sanborn and N. K. Y. Tang	What Sways People's Judgment of Sleep Quality? A Quantitative Choice-Making Study With Good and Poor Sleepers	2017	0	415
25733	S. J. Wilson, J. E. Bailey, C. Alford, A. Weinstein and D. J. Nutt	Effects of 5 weeks of administration of fluoxetine and dothiepin in normal volunteers on sleep, daytime sedation, psychomotor performance and mood	2002	0	416
23488	R. J. Thomas, R. Tamisier, J. Boucher, Y. Kotlar, K. Vigneault, J. W. Weiss and G. Gilmartin	Nocturnal hypoxia exposure with simulated altitude for 14 days does not significantly alter working memory or vigilance in humans	2007	0	417
22955	C. M. Swoboda, C. K. Miller and C. E. Wills	Setting Single or Multiple Goals for Diet and Physical Activity Behaviors Improves Cardiovascular Disease Risk Factors in Adults With Type 2 Diabetes: A Pragmatic Pilot Randomized Trial	2016	0	418
7192	A. J. Filtness, J. MacKenzie and K. Armstrong	Longitudinal change in sleep and daytime sleepiness in postpartum women	2014	0	419
12196	W. D. Killgore, N. L. Grugle and T. J. Balkin	Gambling when sleep deprived: don't bet on stimulants	2012	0	420
19948	R. Robbins, M. Affouf, A. Seixas, L. Beaugris, G. Avirappattu and G. Jean-Louis	Four-Year Trends in Sleep Duration and Quality: A Longitudinal Study Using Data from a Commercially Available Sleep Tracker	2020	0	421
20162	L. G. Rosas, K. M. J. Azar, N. Lv, L. Xiao, J. D. Goldhaber-Fiebert, M. B. Snowden, E. M. Venditti, M. M. Lewis, A. N. Goldstein-Piekarski and J. Ma	Effect of an Intervention for Obesity and Depression on Patient-Centered Outcomes: An RCT	2020	0	422
24329	K. C. van der Pal, A. D. M. Koopman, J. Lakerveld, A. A. van der Heijden, P. J. Elders, J. W. Beulens and F. Rutters	The association between multiple sleep-related characteristics and the metabolic syndrome in the general population: the New Hoorn study	2018	0	423
23957	X. Tu, H. Cai, Y. T. Gao, X. Wu, B. T. Ji, G. Yang, H. Li, W. Zheng, X. O. Shu, X. Tu, H. Cai, Y.-T. Gao, X. Wu, B.-T. Ji, G. Yang, H. Li, W. Zheng and X. O. Shu	Sleep duration and its correlates in middle-aged and elderly Chinese women: the Shanghai Women's Health Study	2012	0	424
2487	C. Books, L. C. Coody, R. Kauffman and S. Abraham	Night Shift Work and Its Health Effects on Nurses	2017	0	425
5074	P. Dahms, G. Schaad, W. Gorges and W. von Restorff	[Psychological results of mental performance in sleep deprivation]	1996	0	426
10756	M. R. Irwin, R. Olmstead, C. Carrillo, N. Sadeghi, J. D. FitzGerald, V. K. Ranganath and P. M. Nicassio	Sleep loss exacerbates fatigue, depression, and pain in rheumatoid arthritis	2012	0	427
6038	S. Dostalova, M. Susta, T. Vorlova and K. Sonka	Sleepiness in patients with obstructive sleep apnoea - daytime course and impact of nocturnal respiratory events	2012	0	428
11029	K. S. Jankowski	Morning types are less sensitive to pain than evening types all day long	2013	0	429
22548	A. Sterr, K. Herron, D. Dijk and J. Ellis	Time to wake-up: sleep problems and daytime sleepiness in long-term stroke survivors	2008	0	430
4307	M. Chung, F. Chang, C. C. Yang, T. B. J. Kuo and N. Hsu	Sleep quality and morningness-eveningness of shift nurses	2009	0	431
5026	C. A. Czeisler, J. K. Walsh, K. A. Wesnes, S. Arora and T. Roth	Armodafinil for treatment of excessive sleepiness associated with shift work disorder: a randomized controlled study	2009	0	432
5123	G. Damiani, N. Mahroum, P. D. M. Pigatto, A. Pacifico, P. Malagoli, D. Tiodorovic, R. R. Z. Conic, H. Amital, N. L. Bragazzi, A. Watad and M. Adawi	The Safety and Impact of a Model of Intermittent, Time-Restricted Circadian Fasting ("Ramadan Fasting") on Hidradenitis Suppurativa: Insights from a Multicenter, Observational, Cross-Over, Pilot, Exploratory Study	2019	0	433
11815	S. Kasper, D. A. Sack, T. A. Wehr, H. Kick, G. Voll and A. Vieira	Nocturnal TSH and prolactin secretion during sleep deprivation and prediction of antidepressant response in patients with major depression	1988	0	434
19546	J. I. Recio-Rodriguez, M. A. Gómez-Marcos, C. Agudo-Conde, I. Ramirez, N. Gonzalez-Viejo, A. Gomez-Arranz, F. Salcedo-Aguilar, E. Rodriguez-Sanchez, R. Alonso-Domínguez, N. Sánchez-Aguadero, J. Gonzalez-Sanchez and L. Garcia-Ortiz	EVIDENT 3 Study: A randomized, controlled clinical trial to reduce inactivity and caloric intake in sedentary and overweight or obese people using a smartphone application: Study protocol	2018	0	435
14094	C.-L. Lin, C.-P. Lin, S.-W. Chen, H.-C. Wu and Y.-H. Tsai	The association between sleep duration and overweight or obesity in Taiwanese adults: A cross-sectional study	2018	0	436
8512	J. T. Gonzalez, B. P. Green, M. D. Campbell, P. L. Rumbold and E. J. Stevenson	The influence of calcium supplementation on substrate metabolism during exercise in humans: a randomized controlled trial	2014	0	437
12195	W. D. Killgore, T. J. Balkin and N. J. Wesensten	Impaired decision making following 49 h of sleep deprivation	2006	0	438
24166	S. A. Usmani, B. Prasad and T. E. Weaver	Does sleepiness effect night to night variability in expression of sleep apnea	2013	0	439
3025	T. R. Budde	Increasing regimen adherence in young adults with Type 1 diabetes	2009	0	440
26738	R. Zhu, T. M. Larsen, S. D. Poppitt, M. P. Silvestre, M. Fogelholm, E. Jalo, K. A. Hätönen, M. Huttunen-Lenz, M. A. Taylor, L. Simpson, K. A. Mackintosh, M. A. McNarry, S. Navas-Carretero, J. A. Martinez, T. Handjieva-Darlenska, S. Handjiev, M. Drummen, M. S. Westerterp-Plantenga, T. Lam and P. S. Vestentoft	Associations of quantity and quality of carbohydrate sources with subjective appetite sensations during 3-year weight-loss maintenance: Results from the PREVIEW intervention study	2022	0	441
21905	B. Sivertsen, S. Omvik, O. E. Havik, S. Pallesen, B. Bjorvatn, G. H. Nielsen, S. Straume and I. H. Nordhus	A comparison of actigraphy and polysomnography in older adults treated for chronic primary insomnia	2006	0	442
22058	S. L. Smith, M. J. Ludy and R. M. Tucker	Changes in taste preference and steps taken after sleep curtailment	2016	0	443
25228	C. N. Watling, S. S. Smith and M. S. Horswill	Psychophysiological changes associated with self-regulation of sleepiness and cessation from a hazard perception task	2016	0	444
25342	J. A. Weingarten, B. Dubrovsky, R. C. Basner, S. Redline, L. George and D. J. Lederer	Polysomnographic Measurement of Sleep Duration and Bodily Pain Perception in the Sleep Heart Health Study	2016	0	445
12061	K. Ker, P. J. Edwards, L. M. Felix, K. Blackhall and I. Roberts	Caffeine for the prevention of injuries and errors in shift workers	2010	0	446
4998	S. R. Currie, K. G. Wilson, A. J. Pontefract and L. deLaplante	Cognitive-behavioral treatment of insomnia secondary to chronic pain	2000	0	447
9879	H. Heuer, T. Kleinsorge, W. Klein and O. Kohlisch	Total sleep deprivation increases the costs of shifting between simple cognitive tasks	2004	0	448
14826	C. Magee, P. Caputi and D. Iverson	Short sleep mediates the association between long work hours and increased body mass index	2011	0	449
17650	M. L. Okun, C. F. Reynolds, 3rd, D. J. Buysse, T. H. Monk, S. Mazumdar, A. Begley, M. Hall, M. L. Okun, C. F. Reynolds, 3rd, D. J. Buysse, T. H. Monk, S. Mazumdar, A. Begley and M. Hall	Sleep variability, health-related practices, and inflammatory markers in a community dwelling sample of older adults	2011	0	450
18079	A. Papadaki, C. Vardavas, C. Hatzis, A. Kafatos, A. Papadaki, C. Vardavas, C. Hatzis and A. Kafatos	Calcium, nutrient and food intake of Greek Orthodox Christian monks during a fasting and non-fasting week	2008	0	451
11201	X. Ji and Y. Fu	The role of sleep disturbances in cognitive function and depressive symptoms among community-dwelling elderly with sleep complaints	2021	0	452
25283	W. B. Webb and H. W. Agnew, Jr.	Effects on performance of high and low energy-expenditure during sleep deprivation	1973	0	453
7060	S. A. Ferguson, N. Lamond, K. Kandelaars, S. M. Jay and D. Dawson	The impact of short, irregular sleep opportunities at sea on the alertness of marine pilots working extended hours	2008	0	454
11267	G. Johansson, E. Callmer and J. A. Gustafsson	Changing from a mixed diet to a Scandinavian vegetarian diet: effects on nutrient intake, food choice, meal pattern and cooking methods	1992	0	455
21798	M. Simoes Maria, C. Bula, B. Santos-Eggimann, H. Krief, R. Heinzer and L. Seematter-Bagnoud	Sleep characteristics and self-rated health in older persons	2020	0	456
22839	X. Sun, B. Zheng, J. Lv, Y. Guo, Z. Bian, L. Yang, Y. Chen, Z. Fu, H. Guo, P. Liang, Z. Chen, J. Chen, L. Li and C. Yu	Sleep behavior and depression: Findings from the China Kadoorie Biobank of 0.5 million Chinese adults	2018	0	457
26696	Y. Zheng, L. Burke, C. Danford, L. Ewing, M. Terry and S. Sereika	Patterns of self-weighing behavior and weight change in a weight loss trial	2016	0	458
2314	D. L. Bliwise, S. A. Greer, M. K. Scullin and L. S. Phillips	Habitual and Recent Sleep Durations: Graded and Interactive Risk for Impaired Glycemic Control in a Biracial Population	2017	0	459
15621	S. M. G. McCurry, L. E.: Logsdon, R. G.: Vitiello, M. V.: Teri, L.	Nighttime insomnia treatment and education for Alzheimer's disease: a randomized, controlled trial	2005	0	460
9117	I. M. Hajjaji, N. Eshwihdi and N. Barrowman	Comparison of analog insulin mix 50:50 with human insulin mix 30:70 in persons with type 2 diabetes during Ramadan	2019	0	461
24552	C. A. Vaz Fragoso, M. E. Miller, R. A. Fielding, A. C. King, S. B. Kritchevsky, M. M. McDermott, V. Myers, A. B. Newman, M. Pahor and T. M. Gill	Sleep-Wake Disturbances in Sedentary Community-Dwelling Elderly Adults with Functional Limitations	2014	0	462
11768	B. Karlson, F. Eek, P. Orbaek and K. Osterberg	Effects on sleep-related problems and self-reported health after a change of shift schedule	2009	0	463
24251	A. Vallieres, C. Merette, A. Pappathomas, M. Roy and C. H. Bastien	Psychosocial features of shift work disorder	2021	0	464
10457	J. Huh, M. Shiyko, S. Keller, G. Dunton and S. M. Schembre	The time-varying association between perceived stress and hunger within and between days	2015	0	465
10966	M. D. Jakobsen, E. Sundstrup, M. Brandt and L. L. Andersen	Factors affecting pain relief in response to physical exercise interventions among healthcare workers	2017	0	466
976	J. T. Arnedt, D. J. Rohsenow, A. B. Almeida, S. K. Hunt, M. Gokhale, D. J. Gottlieb and J. Howland	Sleep following alcohol intoxication in healthy, young adults: effects of sex and family history of alcoholism	2011	0	467
2278	C. Blake, J. Cunningham, C. K. Power, S. Horan, O. Spencer and B. M. Fullen	The Impact of a Cognitive Behavioral Pain Management Program on Sleep in Patients with Chronic Pain: Results of a Pilot Study	2016	0	468
9828	O. F. Herrán and L. E. Bautista	Quality of the diet in Bucaramanga and alimentary pattern	2005	0	469
19713	S. Reutrakul, M. M. Hood, S. J. Crowley, M. K. Morgan, M. Teodori, K. L. Knutson and E. Van Cauter	Chronotype is independently associated with glycemic control in type 2 diabetes	2013	0	470
2011	D. J. Berlowitz, R. Schembri, M. Graco, J. M. Ross, N. Ayas, I. Gordon, B. Lee, A. Graham, S. V. Cross, M. McClelland, P. Kennedy, P. Thumbikat, C. Bennett, A. Townson, T. J. Geraghty, S. Pieri-Davies, R. Singhal, K. Marshall, D. Short, A. Nunn, D. Mortimer, D. Brown, R. J. Pierce and P. A. Cistulli	Positive airway pressure for sleep-disordered breathing in acute quadriplegia: a randomised controlled trial	2019	0	471
12202	W. D. S. Killgore, Z. J. Schwab, M. Weber, M. Kipman, S. R. DelDonno, M. R. Weiner and S. L. Rauch	Daytime sleepiness affects prefrontal regulation of food intake	2013	0	472
24279	H. A. van de Ven, S. Brouwer, W. Koolhaas, A. Goudswaard, M. P. de Looze, G. Kecklund, J. Almansa, U. Bültmann and J. J. L. van der Klink	Associations between shift schedule characteristics with sleep, need for recovery, health and performance measures for regular (semi-)continuous 3-shift systems	2016	0	473
13540	C. Y. Lee, H. C. Chen, M. C. Meg Tseng, H. C. Lee and L. H. Huang	The Relationships Among Sleep Quality and Chronotype, Emotional Disturbance, and Insomnia Vulnerability in Shift Nurses	2015	0	474
21404	M. Y. Shade, A. M. Berger, P. J. Dizona, B. J. Pozehl and C. H. Pullen	Sleep and health-related factors in overweight and obese rural women in a randomized controlled trial	2016	0	475
13053	C. A. Kushida, A. Chang, C. Gadkary, C. Guilleminault, O. Carrillo and W. C. Dement	Comparison of actigraphic, polysomnographic, and subjective assessment of sleep parameters in sleep-disordered patients	2001	0	476
6665	D. R. Epstein, S. Sidani, R. R. Bootzin and M. J. Belyea	Dismantling multicomponent behavioral treatment for insomnia in older adults: a randomized controlled trial	2012	0	477
8633	S. Grady, D. Aeschbach, K. P. Wright, Jr. and C. A. Czeisler	Effect of modafinil on impairments in neurobehavioral performance and learning associated with extended wakefulness and circadian misalignment	2010	0	478
20222	K. Ross, J. Graham Thomas and R. Wing	Successful weight loss maintenance associated with morning chronotype and better sleep quality	2016	0	479
7090	J. Fernandez-Mendoza, S. Calhoun, E. O. Bixler, S. Pejovic, M. Karataraki, D. Liao, A. Vela-Bueno, M. J. Ramos-Platon, K. A. Sauder and A. N. Vgontzas	Insomnia with objective short sleep duration is associated with deficits in neuropsychological performance: a general population study	2010	0	480
20830	T. Sasaki	Neural and Molecular Mechanisms Involved in Controlling the Quality of Feeding Behavior: Diet Selection and Feeding Patterns	2017	0	481
24756	G. E. Vincent, Z. Onay, A. T. Scanlan, N. Elsworthy, N. W. Pitchford and M. Lastella	The Impact of Self-Reported Sleep Quantity on Perceived Decision-Making in Sports Officials During a Competitive Season	2021	0	482
3689	E. A. Cayanan, N. S. Marshall, C. M. Hoyos, C. L. Phillips, Y. Serinel, K. K. H. Wong, B. J. Yee and R. R. Grunstein	Maintenance diets following rapid weight loss in obstructive sleep apnea: a pilot 1-year clinical trial	2018	0	483
15661	S. L. McElroy, A. I. Guerdjikova, A. Rosen, D. D. Kim, R. Landbloom and E. Dunayevich	An open-label study evaluating the naltrexone sr/bupropion sr combination therapy in overweight or obese subjects with major depression	2010	0	484
20202	L. Rosenthal, K. Nykamp, R. Day, M. L. Syron, T. Roehrs, J. Fortier and T. Roth	The detection of brief daytime sleep episodes	1999	0	485
15651	K. McDowell, B. O'Neill, B. Blackwood, C. Clarke, E. Gardner, P. Johnston, M. Kelly, J. McCaffrey, B. Mullan, S. Murphy, T. J. Trinder, G. Lavery, D. F. McAuley and J. M. Bradley	Effectiveness of an exercise programme on physical function in patients discharged from hospital following critical illness: a randomised controlled trial (the REVIVE trial)	2017	0	486
2187	Y. Bin, L. Ruohan, L. Jiamei, J. Xuting, G. Fan, G. Ya, R. Jiajia, Z. Jingjing, W. Xiaochuang, W. Gang, B. Yan, R. Li, J. Li, X. Jin, F. Gao, Y. Gao, J. Ren, J. Zhang, X. Wang and G. Wang	Sleep Timing May Predict Congestive Heart Failure: A Community-Based Cohort Study	2021	0	487
184	A. Adan, G. Prat, M. Fabbri and M. Sànchez-Turet	Early effects of caffeinated and decaffeinated coffee on subjective state and gender differences	2008	0	488
13607	S. Lee, T. L. Crain, S. M. McHale, D. M. Almeida and O. M. Buxton	Daily antecedents and consequences of nightly sleep	2017	0	489
8514	R. Gonzalez, C. Tamminga, M. Tohen and T. Suppes	Comparison of objective and subjective assessments of sleep time in subjects with bipolar disorder	2013	0	490
18404	C. Pelissier, C. Cavelier, P. Vercherin, F. Roche, H. Patural and L. Fontana	Vigilance and sleepiness in nurses working 12-hr shifts and their coping strategies	2021	0	491
6869	R. S. Falck, J. C. Davis, J. R. Best, P. C. Y. Chan, L. C. Li, A. B. Wyrough, K. J. Bennett, D. Backhouse and T. Liu-Ambrose	Effect of a Multimodal Lifestyle Intervention on Sleep and Cognitive Function in Older Adults with Probable Mild Cognitive Impairment and Poor Sleep: A Randomized Clinical Trial	2020	0	492
8270	C. H. Gilhooly, S. K. Das, J. K. Golden, M. A. McCrory, G. E. Dallal, E. Saltzman, F. M. Kramer and S. B. Roberts	Food cravings and energy regulation: the characteristics of craved foods and their relationship with eating behaviors and weight change during 6 months of dietary energy restriction	2007	0	493
23945	T. Tsujimoto, T. Ikemoto, M. Kurisuno, M. Akao, H. Miyagawa, M. Inoue, Y. C. P. Arai, T. Ushida and M. Deie	Effects of regular water- and land-based exercise on physical function after 5 years: A long-term study on the well-being of older Japanese adults	2017	0	494
1128	G. Atkinson, A. Coldwells, T. Reilly and J. Waterhouse	A comparison of circadian rhythms in work performance between physically active and inactive subjects	1993	0	495
57	R. Abd Rahman, M. M. Ramanathan, D. Muntham and N. Chirakalwasan	Discrepancy between subjective and objective sleep parameters in obstructive sleep apnea patients	2016	0	496
5553	C. L. Delaney, M. D. Miller, K. M. Dickinson and J. I. Spark	Change in dietary intake of adults with intermittent claudication undergoing a supervised exercise program and compared to matched controls	2014	0	497
7712	H. Fullagar, S. Skorski, R. Duffield and T. Meyer	The effect of an acute sleep hygiene strategy following a late-night soccer match on recovery of players	2016	0	498
6491	C. R. Elder, C. M. Gullion, K. L. Funk, L. L. Debar, N. M. Lindberg, V. J. Stevens, C. R. Elder, C. M. Gullion, K. L. Funk, L. L. Debar, N. M. Lindberg and V. J. Stevens	Impact of sleep, screen time, depression and stress on weight change in the intensive weight loss phase of the LIFE study	2012	0	499
11981	H. H. Keller, N. Carrier, S. Slaughter, C. Lengyel, C. M. Steele, L. Duizer, K. S. Brown, H. Chaudhury, M. N. Yoon, A. M. Duncan, V. M. Boscart, G. Heckman and L. Villalon	Making the Most of Mealtimes (M3): protocol of a multi-centre cross-sectional study of food intake and its determinants in older adults living in long term care homes	2017	0	500
20870	C. Sauter, R. Popp, H. Danker-Hopfe, A. Buttner, B. Wilhelm, R. Binder, W. Bohning and H. G. Weess	Normative values of the German Epworth Sleepiness Scale: Results from a multicenter study	2007	0	501
22896	E. Suzuki, M. Tsuchiya, K. Hirokawa, T. Taniguchi, T. Mitsuhashi and N. Kawakami	Evaluation of an internet-based self-help program for better quality of sleep among Japanese workers: a randomized controlled trial	2008	0	502
17053	E. Naylor, P. D. Penev, L. Orbeta, I. Janssen, R. Ortiz, E. F. Colecchia, M. Keng, S. Finkel and P. C. Zee	Daily social and physical activity increases slow-wave sleep and daytime neuropsychological performance in the elderly	2000	0	503
16832	M. B. Murri, P. Ekkekakis, M. Menchetti, F. Neviani, F. Trevisani, S. Tedeschi, P. M. Latessa, E. Nerozzi, G. Ermini, D. Zocchi, S. Squatrito, G. Toni, A. Cabassi, M. Neri, S. Zanetidou and M. Amore	Physical exercise for late-life depression: Effects on symptom dimensions and time course	2018	0	504
20117	B. J. Rolls, E. L. Morris and L. S. Roe	Portion size of food affects energy intake in normal-weight and overweight men and women	2002	0	505
24725	K. Viitasalo, E. Kuosma, J. Laitinen and M. Härmä	Effects of shift rotation and the flexibility of a shift system on daytime alertness and cardiovascular risk factors	2008	0	506
25772	M. A. Winser, A. L. McBean and H. E. Montgomery-Downs	Minimum duration of actigraphy-defined nocturnal awakenings necessary for morning recall	2013	0	507
14497	N. Lovato, G. Micic and L. Lack	Sleep misestimation among older adults suffering from insomnia with short and normal objective sleep duration and the effects of cognitive behavior therapy	2021	0	508
6036	M. dos Santos Silva, C. M. Bazzana, A. L. de Souza, L. R. Ramos, S. Tufik, L. M. Lucchesi and G. S. Lopes	Relationship between perceived sleep and polysomnography in older adult patients	2015	0	509
20695	C. Samuels	Sleep, recovery, and performance: the new frontier in high-performance athletics	2009	0	510
16173	C. Min Jin and C. Su Jung	Comparison of Shift Satisfaction, Sleep, Fatigue, Quality of Life, and Patient Safety Incidents Between Two-Shift and Three-Shift Intensive Care Unit Nurses	2020	0	511
22730	R. J. Stubbs, D. A. Hughes, A. M. Johnstone, E. Rowley, S. Ferris, M. Elia, R. Stratton, N. King and J. E. Blundell	Description and evaluation of a Newton-based electronic appetite rating system for temporal tracking of appetite in human subjects	2001	0	512
11106	G. Jean-Louis, N. J. Williams, D. Sarpong, A. Pandey, S. Youngstedt, F. Zizi and G. Ogedegbe	Associations between inadequate sleep and obesity in the US adult population: analysis of the national health interview survey (1977-2009)	2014	0	513
10132	M. Holmes, M. Fuller-Tyszkiewicz, H. Skouteris and J. Broadbent	Improving Prediction of Binge Episodes by Modelling Chronicity of Dietary Restriction	2014	0	514
18277	V. C. Patel, A. M. Spaeth and M. Basner	Relationships between time use and obesity in a representative sample of Americans	2016	0	515
66	T. K. Abdel-Hamid	Exercise and diet in obesity treatment: an integrative system dynamics perspective	2003	0	516
20270	T. Roth, C. Stubbs and J. K. Walsh	Ramelteon (TAK-375), a selective MT1/MT2-receptor agonist, reduces latency to persistent sleep in a model of transient insomnia related to a novel sleep environment	2005	0	517
21392	E. Sforza and J. Haba-Rubio	Event-related potentials in patients with insomnia and sleep-related breathing disorders: evening-to-morning changes	2006	0	518
12076	D. A. Kerr, A. J. Harray, C. M. Pollard, S. S. Dhaliwal, E. J. Delp, P. A. Howat, M. R. Pickering, Z. Ahmad, X. Meng, I. S. Pratt, J. L. Wright, K. R. Kerr and C. J. Boushey	The connecting health and technology study: a 6-month randomized controlled trial to improve nutrition behaviours using a mobile food record and text messaging support in young adults	2016	0	519
1449	J. L. Banasik, M. K. Walker, J. M. Randall, R. B. Netjes and M. S. Foutz	Low-calorie diet induced weight loss may alter regulatory hormones and contribute to rebound visceral adiposity in obese persons with a family history of type-2 diabetes	2013	0	520
23186	L. C. Tapsell, M. Lonergan, M. J. Batterham, E. P. Neale, A. Martin, R. Thorne, F. Deane and G. Peoples	Effect of interdisciplinary care on weight loss: a randomised controlled trial	2017	0	521
18520	J. Perrier, F. Bertran, S. Marie, C. Couque, J. Bulla, P. Denise and M.-L. Bocca	Impaired driving performance associated with effect of time duration in patients with primary insomnia	2014	0	522
5643	D. J. DeNucci, C. Sobiski and R. A. Dionne	Triazolam improves sleep but fails to alter pain in TMD patients	1998	0	523
23148	N. K. Y. Tang, C. E. Goodchild, A. N. Sanborn, J. Howard and P. M. Salkovskis	Deciphering the Temporal Link between Pain and Sleep in a Heterogeneous Chronic Pain Patient Sample: A Multilevel Daily Process Study	2012	0	524
16779	K. Murakami and M. B. E. Livingstone	Associations between Meal and Snack Frequency and Diet Quality in US Adults: National Health and Nutrition Examination Survey 2003-2012	2016	0	525
9375	A. Harris, S. Waage, H. Ursin, A. M. Hansen, B. Bjorvatn and H. R. Eriksen	Cortisol, reaction time test and health among offshore shift workers	2010	0	526
5187	R. Daryabeygi-Khotbehsara, K. M. White, K. Djafarian, S. M. Shariful Islam, S. Catrledge, M. P. Ghaffari and S. A. Keshavarz	Short-term effectiveness of a theory-based intervention to promote diabetes management behaviours among adults with type 2 diabetes in Iran: A randomised control trial	2021	0	527
4453	M. Coburn, D. Henzler, J. H. Baumert, B. Fimm, B. Druke and R. Rossaint	Influence of a 30-min break on divided attention and working memory in resident anaesthetists on daily routine	2006	0	528
16198	D. Minors, J. Waterhouse, T. Akerstedt, G. Atkinson and S. Folkard	Effect of sleep loss on core temperature when movement is controlled	1999	0	529
20146	M. Rondanelli, A. Opizzi, S. Perna, M. Faliva, S. B. Solerte, M. Fioravanti, C. Klersy, E. Cava, M. Paolini, L. Scavone, P. Ceccarelli, E. Castellaneta, C. Savina and L. M. Donini	Improvement in insulin resistance and favourable changes in plasma inflammatory adipokines after weight loss associated with two months' consumption of a combination of bioactive food ingredients in overweight subjects	2013	0	530
14433	C. M. López-Fontana, A. Sánchez-Villegas, M. A. Martínez-Gonzalez and J. A. Martinez	Daily physical activity and macronutrient distribution of low-calorie diets jointly affect body fat reduction in obese women	2009	0	531
12269	K. Kim and Y. Lee	Influence of Sleep Characteristic Changes on Nurses' Quality of Life during Their Transition to Practice: A Prospective Cohort Study	2022	0	532
4953	N. G. S. Cuellar, N. E.: Ratcliffe, S. J.	Symptoms of restless legs syndrome in older adults: Outcomes on sleep quality, sleepiness, fatigue, depression, and quality of life	2007	0	533
15285	T. Martin, A. Gauthier, Z. Ying, N. Benguigui, S. Moussay, J. Bulla, D. Davenne and N. Bessot	Effect of sleep deprivation on diurnal variation of vertical perception and postural control	2018	0	534
24158	E. Urry, A. Jetter, S. C. Holst, W. Berger, G. A. Spinas, W. Langhans and H.-P. Landolt	A case-control field study on the relationships among type 2 diabetes, sleepiness and habitual caffeine intake	2017	0	535
14496	N. Lovato, L. Lack, H. Wright and D. J. Kennaway	Evaluation of a brief treatment program of cognitive behavior therapy for insomnia in older adults	2014	0	536
10288	D. Houghton, K. Hallsworth, C. Thoma, S. Cassidy, T. Hardy, S. Heaps, K. G. Hollingsworth, R. Taylor, C. P. Day, S. Masson, S. McPherson, Q. M. Anstee and M. I. Trenell	Effects of Exercise on Liver Fat and Metabolism in Alcohol Drinkers	2017	0	537
5885	I. Djonlagic, M. Guo, P. Matteis, A. Carusona, R. Stickgold and A. Malhotra	First night of CPAP: impact on memory consolidation attention and subjective experience	2015	0	538
18117	P. I. Parekh, T. A. Ketter, L. Altshuler, M. A. Frye, A. Callahan, L. Marangell and R. M. Post	Relationships between thyroid hormone and antidepressant responses to total sleep deprivation in mood disorder patients	1998	0	539
7049	W. D. Fenz and J. G. Graig	Autonomic arousal and performance during sixty hours of sleep deprivation	1972	0	540
2818	B. Briones, N. Adams, M. Strauss, C. Rosenberg, C. Whalen, M. Carskadon, T. Roebuck, M. Winters and S. Redline	Relationship between sleepiness and general health status	1996	0	541
15447	A. Matthews, S. Hull, F. Angus and K. L. Johnston	The effect of ready-to-eat cereal consumption on energy intake, body weight and anthropometric measurements: results from a randomized, controlled intervention trial	2012	0	542
16538	P. J. Morgan, D. R. Lubans, C. E. Collins, J. M. Warren, R. Callister, P. J. Morgan, D. R. Lubans, C. E. Collins, J. M. Warren and R. Callister	The SHED-IT randomized controlled trial: evaluation of an Internet-based weight-loss program for men	2009	0	543
22090	F. F. Sniehotta, E. H. Evans, K. Sainsbury, A. Adamson, A. Batterham, F. Becker, H. Brown, S. U. Dombrowski, D. Jackson, D. Howell, K. Ladha, E. McColl, P. Olivier, A. J. Rothman, A. Steel, L. Vale, R. Vieira, M. White, P. Wright and V. Araújo-Soares	Behavioural intervention for weight loss maintenance versus standard weight advice in adults with obesity: A randomised controlled trial in the UK (NULevel Trial)	2019	0	544
2488	A. Boolani, S. Sur, D. Yang, A. Avolio, A. Goodwin, S. Mondal, G. Fulk, C. Towler and M. Lee Smith	Six Minutes of Physical Activity Improves Mood in Older Adults: A Pilot Study	2021	0	545
12036	D. O. Kennedy, R. C. Veasey, A. W. Watson, F. L. Dodd, E. K. Jones, B. Tiplady and C. F. Haskell	Vitamins and psychological functioning: a mobile phone assessment of the effects of a B vitamin complex, vitamin C and minerals on cognitive performance and subjective mood and energy	2011	0	546
1486	J. V. Baranski, R. Pigeau, P. Dinich and I. Jacobs	Effects of modafinil on cognitive and meta-cognitive performance	2004	0	547
25119	S. H. Wang, Jessica: Khan, Sikandar: Gao, Sujuan: Harrawood, Amanda: Martinez, Stephanie: Moser, Lyndsi: Perkins, Anthony: Unverzagt, Frederick W.: Clark, Daniel O.: Boustani, Malaz: Khan, Babar	Improving Recovery and Outcomes Every Day after the ICU (IMPROVE): study protocol for a randomized controlled trial	2018	0	548
12375	A. W. Kinsey and M. J. Ormsbee	The health impact of nighttime eating: old and new perspectives	2015	0	549
21849	S. P. Sindi, L. M.: Vetrano, D. L.: Triolo, F.: Kareholt, I.: Sjoberg, L.: Darin-Mattsson, A.: Kivipelto, M.: Inzitari, M.: Calderon-Larranaga, A.	Sleep disturbances and the speed of multimorbidity development in old age: results from a longitudinal population-based study	2020	0	550
16484	Y. Morad, H. Lemberg, N. Yofe and Y. Dagan	Pupillography as an objective indicator of fatigue	2000	0	551
13669	S. Legg and D. Haslam	Effect of sleep deprivation on self-selected workload	1984	0	552
17814	J. Orzel-Gryglewska	Consequences of sleep deprivation	2010	0	553
24250	A. Vallieres, H. Ivers, S. Beaulieu-Bonneau and C. M. Morin	Predictability of sleep in patients with insomnia	2011	0	554
9764	A. L. Henry, A. Chisholm, L. A. Carter, C. Bundy, C. E. M. Griffiths and S. D. Kyle	The relationship between sleep disturbance, symptoms and daytime functioning in psoriasis: a prospective study integrating actigraphy and experience sampling methodology	2020	0	555
24710	J. Vienne, G. Lecciso, I. Constantinescu, S. Schwartz, P. Franken, R. Heinzer and M. Tafti	Differential effects of sodium oxybate and baclofen on EEG, sleep, neurobehavioral performance, and memory	2012	0	556
1657	M. Basner and J. Rubinstein	Fitness for duty: a 3-minute version of the Psychomotor Vigilance Test predicts fatigue-related declines in luggage-screening performance	2011	0	557
5953	S. Domínguez Coello, L. Carrillo Fernández, J. Gobierno Hernández, M. Méndez Abad, C. Borges Álamo, J. A. García Dopico, A. Aguirre Jaime and A. Cabrera de León	Effectiveness of a low-fructose and/or low-sucrose diet in decreasing insulin resistance (DISFRUTE study): study protocol for a randomized controlled trial	2017	0	558
23495	C. C. Thompson, B. K. Abu Dayyeh, V. Kushnir, R. F. Kushner, P. Jirapinyo, A. B. Schorr, L. J. Aronne, A. Amaro, D. L. Jaffe, A. R. Schulman, D. Early, A. C. Stein, R. Sharaiha, S. A. Edmundowicz, J. M. Bohning, M. D. Jensen, A. P. Shukla, C. Apovian, D. W. Kim, D. Tran, A. Zarrinpar, M. B. Ryan, M. Young, A. Lowe, M. Haas, H. Goldsmith, J. McCrea and S. Sullivan	Aspiration therapy for the treatment of obesity: 4-year results of a multicenter randomized controlled trial	2019	0	559
13404	D. S. Lauderdale, K. L. Knutson, L. L. Yan, P. J. Rathouz, S. B. Hulley, S. Sidney and K. Liu	Objectively measured sleep characteristics among early-middle-aged adults: the CARDIA study	2006	0	560
14494	N. Lovato, L. Lack and D. J. Kennaway	Comparing and contrasting therapeutic effects of cognitive-behavior therapy for older adults suffering from insomnia with short and long objective sleep duration	2016	0	561
20822	A. Sartorio, M. V. Narici, E. Fumagalli, G. Faglia and C. L. Lafortuna	Aerobic and anaerobic performance before and after a short-term body mass reduction program in obese subjects	2001	0	562
25887	P. M. Wong, B. P. Hasler, T. W. Kamarck, M. F. Muldoon and S. B. Manuck	Social Jetlag, Chronotype, and Cardiometabolic Risk	2015	0	563
17908	D. S. Owens, I. Macdonald, D. Benton, N. Sytnik, P. Tucker and S. Folkard	A preliminary investigation into individual differences in the circadian variation of meal tolerance: effects on mood and hunger	1996	0	564
10190	M. M. Hood, J. Corsica, J. Cvengros and J. Wyatt	Impact of a brief dietary self-monitoring intervention on weight change and CPAP adherence in patients with obstructive sleep apnea	2013	0	565
20414	T. L. Rupp, W. D. Killgore and T. J. Balkin	Socializing by Day May Affect Performance by Night: Vulnerability to Sleep Deprivation is Differentially Mediated by Social Exposure in Extraverts vs Introverts	2010	0	566
7865	A. A. W. Gamaldo, Regina S.: Aiken-Morgan, Adrienne T.: Allaire, Jason C.: Thorpe, Roland J.: Whitfield, Keith E.	The Association between Subjective Memory Complaints and Sleep within Older African American Adults	2019	0	567
5858	L. Dipietro, L. Gyulai, A. J. Stunkard and P. C. Whybrow	Mood and body weight in a woman with rapid cycling bipolar disorder: a case report	1993	0	568
1273	J. Backhaus, F. Hohagen, U. Voderholzer and D. Riemann	Long-term effectiveness of a short-term cognitive-behavioral group treatment for primary insomnia	2001	0	569
15750	W. R. McMahon, S. Ftouni, C. Diep, J. Collet, S. W. Lockley, S. M. W. Rajaratnam, P. Maruff, S. P. A. Drummond and C. Anderson	The impact of the wake maintenance zone on attentional capacity, physiological drowsiness, and subjective task demands during sleep deprivation	2021	0	570
17516	M. O'Brien E, L. B. Waxenberg, J. W. Atchison, H. A. Gremillion, R. M. Staud, C. S. McCrae and M. E. Robinson	Intraindividual variability in daily sleep and pain ratings among chronic pain patients: bidirectional association and the role of negative mood	2011	0	571
22124	M. Södergren, S. A. McNaughton, J. Salmon, K. Ball and D. A. Crawford	Associations between fruit and vegetable intake, leisure-time physical activity, sitting time and self-rated health among older adults: cross-sectional data from the WELL study	2012	0	572
762	I. Andersson and S. Rössner	Meal patterns in obese and normal weight men: the 'Gustaf' study	1996	0	573
8144	J. Gerhart, J. Burns, K. Post, D. Smith, L. Porter, H. Burgess, E. Schuster, A. Buvanendran, A. Fras, F. Keefe, J. I. Gerhart, J. W. Burns, K. M. Post, D. A. Smith, L. S. Porter, H. J. Burgess, A. M. Fras and F. J. Keefe	Relationships Between Sleep Quality and Pain-Related Factors for People with Chronic Low Back Pain: Tests of Reciprocal and Time of Day Effects	2017	0	574
4686	J. D. Corley, Ian J.	Dietary patterns and trajectories of global- and domain-specific cognitive decline in the Lothian Birth Cohort 1936	2021	0	575
14370	E. E. Logue, E. D. Scott, P. A. Palmieri and P. Dudley	Sleep duration, quality, or stability and obesity in an urban family medicine center	2014	0	576
10108	B. C. Holding, T. Sundelin, P. Cairns, D. I. Perrett and J. Axelsson	The effect of sleep deprivation on objective and subjective measures of facial appearance	2019	0	577
16839	G. Muscogiuri, L. Barrea, S. Aprano, L. Framondi, R. Di Matteo, B. Altieri, D. Laudisio, G. Pugliese, S. Savastano and A. Colao	Chronotype and cardio metabolic health in obesity: does nutrition matter?	2021	0	578
7855	A. M. Galmes-Panades, V. Varela-Mato, J. Konieczna, J. Wärnberg, M. Á. Martínez-González, J. Salas-Salvadó, D. Corella, H. Schröder, J. Vioque, Á. M. Alonso-Gómez, J. A. Martínez, L. Serra-Majem, R. Estruch, F. J. Tinahones, J. Lapetra, X. Pintó, J. A. Tur, A. Garcia-Rios, B. Riquelme-Gallego and J. J. Gaforio	Isotemporal substitution of inactive time with physical activity and time in bed: cross-sectional associations with cardiometabolic health in the PREDIMED-Plus study	2019	0	579
23771	K. Trabelsi, L. Masmoudi, A. Ammar, O. Boukhris, A. Khacharem, M. Jemal, S. Zlitni, N. L. Bragazzi, C. C. T. Clark, M. Lastella and H. Chtourou	The effects of Ramadan intermittent fasting on sleep-wake behaviour and daytime sleepiness in team sport referees	2021	0	580
26821	H. Zuo, Z. Shi, B. Yuan, Y. Dai, G. Hu, G. Wu and A. Hussain	Interaction between physical activity and sleep duration in relation to insulin resistance among non-diabetic Chinese adults	2012	0	581
15690	E. R. McGrath, C. A. Espie, A. Power, A. W. Murphy, J. Newell, C. Kelly, N. Duffy, P. Gunning, I. Gibson, S. Bostock and M. J. O'Donnell	Sleep to Lower Elevated Blood Pressure: A Randomized Controlled Trial (SLEPT)	2017	0	582
13612	S. Lee and K. M. Lawson	Beyond single sleep measures: A composite measure of sleep health and its associations with psychological and physical well-being in adulthood	2021	0	583
13385	J. D. Latner, A. C. Ciao, A. U. Wendicke, J. M. Murakami and L. E. Durso	Community-based behavioral weight-loss treatment: long-term maintenance of weight loss, physiological, and psychological outcomes	2013	0	584
18561	J. Peszka and J. Harsh	Effect of sleep deprivation on NREM sleep ERPs and related activity at sleep onset	2002	0	585
12364	R. N. Kingshott and N. J. Douglas	The effect of in-laboratory polysomnography on sleep and objective daytime sleepiness	2000	0	586
22341	J. A. Sprod, T. S. Olds, N. W. Burton, W. J. Brown, J. G. van Uffelen, K. E. Ferrar and C. A. Maher	Patterns and correlates of time use and energy expenditure in older Australian workers: A descriptive study	2016	0	587
10064	J. R. Hoffman, I. Markus, G. Dubnov-Raz and Y. Gepner	Ergogenic Effects of 8 Days of SceletiumTortuosum Supplementation on Mood, Visual Tracking, and Reaction in Recreationally Trained Men and Women	2020	0	588
2461	E. Bonfioli, M. A. Mazzi, L. Berti and L. Burti	Physical health promotion in patients with functional psychoses receiving community psychiatric services: Results of the PHYSICO-DSM-VR study	2018	0	589
4077	W. J. Cheng and Y. Cheng	Night shift and rotating shift in association with sleep problems, burnout and minor mental disorder in male and female employees	2017	0	590
19524	A. T. Rayward, B. Murawski, M. J. Duncan, E. G. Holliday, C. Vandelanotte, W. J. Brown and R. C. Plotnikoff	Efficacy of an m-Health Physical Activity and Sleep Intervention to Improve Sleep Quality in Middle-Aged Adults: The Refresh Study Randomized Controlled Trial	2020	0	591
14332	A. J. Lobene, S. Panda, D. G. Mashek, E. N. C. Manoogian, K. M. Hill Gallant, L. S. Chow and R. Iacone	Time-Restricted Eating for 12 Weeks Does Not Adversely Alter Bone Turnover in Overweight Adults	2021	0	592
5328	W. E. de Bruin, A. L. Ward, R. W. Taylor and M. R. Jospe	'Am I really hungry?' A qualitative exploration of patients' experience, adherence and behaviour change during hunger training: a pilot study	2019	0	593
16840	G. Muscogiuri, L. Barrea, S. Aprano, L. Framondi, R. Di Matteo, D. Laudisio, G. Pugliese, S. Savastano and A. Colao	Chronotype and Adherence to the Mediterranean Diet in Obesity: Results from the Opera Prevention Project	2020	0	594
1374	M. Bakotic, B. Radosevic Vidacek and A. Koscec	Is the relationship between circadian preferences and depressive mood dependent on sleep variables and problematic sleepiness?	2012	0	595
16249	N. S. Mitchell, B. K. Manning, E. W. Staton, C. D. Emsermann, L. M. Dickinson and W. D. Pace	Outcomes of biomarker feedback on physical activity, eating habits, and emotional health: from the Americans in Motion-Healthy Intervention (AIM-HI) study	2014	0	596
14665	G. P. Luz, T. M. Guimarães, T. E. Weaver, L. E. Nery, E. S. LO, L. Badke, G. Coelho, A. Millani-Carneiro, S. Tufik and L. Bittencourt	Impaired sustained attention and lapses are present in patients with mild obstructive sleep apnea	2016	0	597
15941	K. R. Merikangas, J. Swendsen, I. B. Hickie, L. Cui, H. Shou, A. K. Merikangas, J. Zhang, F. Lamers, C. Crainiceanu, N. D. Volkow and V. Zipunnikov	Real-time Mobile Monitoring of the Dynamic Associations Among Motor Activity, Energy, Mood, and Sleep in Adults With Bipolar Disorder	2019	0	598
17308	H. Nishimori, T. Iida, H. Kamiyama, M. Honda, M. Masuda, A. De Laat and O. Komiyama	Effect of sleep restriction on somatosensory sensitivity including occlusal sensation in the orofacial area	2019	0	599
15077	J. Manousakis, J. Maccora, S. Ftouni and C. Anderson	It's in the eyes: Pupillary response provides a physiological marker of alertness and performance impairment	2017	0	600
6359	J. D. Edinger, W. K. Wohlgemuth, R. A. Radtke, C. J. Coffman and C. E. Carney	Dose-response effects of cognitive-behavioral insomnia therapy: a randomized clinical trial	2007	0	601
24359	H. P. A. Van Dongen, G. Belenky and B. J. Vila	The efficacy of a restart break for recycling with optimal performance depends critically on circadian timing	2011	0	602
84	V. Abeln, J. Kleinert, H. K. Strüder and S. Schneider	Brainwave entrainment for better sleep and post-sleep state of young elite soccer players - a pilot study	2014	0	603
19808	M. R. Richardson and J. R. Churilla	Sleep Duration and C-Reactive Protein in US Adults	2017	0	604
14992	F. Maltese, M. Adda, A. Bablon, S. Hraeich, C. Guervilly, S. Lehingue, S. Wiramus, M. Leone, C. Martin, R. Vialet, X. Thirion, A. Roch, J. M. Forel and L. Papazian	Night shift decreases cognitive performance of ICU physicians	2016	0	605
6066	J. Doyon, M. Korman, A. Morin, V. Dostie, A. Hadj Tahar, H. Benali, A. Karni, L. G. Ungerleider and J. Carrier	Contribution of night and day sleep vs. simple passage of time to the consolidation of motor sequence and visuomotor adaptation learning	2009	0	606
2669	K. Brain, T. L. Burrows, M. E. Rollo, C. Hayes, F. J. Hodson and C. E. Collins	The Effect of a Pilot Dietary Intervention on Pain Outcomes in Patients Attending a Tertiary Pain Service	2019	0	607
15963	A. E. Mesas, E. López-García, L. M. León-Muñoz, A. Graciani, P. Guallar-Castillón and F. Rodríguez-Artalejo	The association between habitual sleep duration and sleep quality in older adults according to health status	2011	0	608
3550	M. A. Carskadon, A. Cavallo and M. R. Rosekind	Sleepiness and nap sleep following a morning dose of clonidine	1989	0	609
3101	I. Burgos, L. Richter, T. Klein, B. Fiebich, B. Feige, K. Lieb, U. Voderholzer and D. Riemann	Increased nocturnal interleukin-6 excretion in patients with primary insomnia: a pilot study	2006	0	610
23578	G. M. Timmerman and A. Brown	The effect of a mindful restaurant eating intervention on weight management in women	2012	0	611
4277	H. Chtourou, K. Trabelsi, A. Ammar, R. J. Shephard and N. L. Bragazzi	Acute Effects of an "Energy Drink" on Short-Term Maximal Performance, Reaction Times, Psychological and Physiological Parameters: Insights from a Randomized Double-Blind, Placebo-Controlled, Counterbalanced Crossover Trial	2019	0	612
17946	M. Paciorek, P. Korczynski, P. Bielicki, K. Byskiniewicz, J. Zielinski and R. Chazan	Obstructive sleep apnea in shift workers	2011	0	613
2240	M. Bittman, E. Cleary, C. Wilkinson-Bibicos and J. Gershuny	The social disorganization of eating: a neglected determinant of the Australian epidemic of overweight/obesity	2019	0	614
21843	K. J. Simson, C. T. Miller, J. Ford, A. Hahne, L. Main, T. Rantalainen, W. P. Teo, M. Teychenne, D. Connell, G. Trudel, G. Zheng, G. Thickbroom and D. L. Belavy	Optimising conservative management of chronic low back pain: study protocol for a randomised controlled trial	2017	0	615
3006	D. T. Buchanan, C. A. Landis, C. Hohensee, K. A. Guthrie, J. L. Otte, M. Paudel, G. L. Anderson, B. Caan, E. W. Freeman, H. Joffe, A. Z. LaCroix, K. M. Newton, S. D. Reed and K. E. Ensrud	Effects of Yoga and Aerobic Exercise on Actigraphic Sleep Parameters in Menopausal Women with Hot Flashes	2017	0	616
21550	J. A. Shekleton, S. M. W. Rajaratnam, J. J. Gooley, E. Van Reen, C. A. Czeisler and S. W. Lockley	Improved Neurobehavioral Performance during the Wake Maintenance Zone	2013	0	617
12214	D. E. Kim and J. Y. Yoon	Factors that influence sleep among residents in long-term care facilities	2020	0	618
7477	J. L. Fox, A. T. Scanlan, R. Stanton and C. Sargent	Insufficient Sleep in Young Athletes? Causes, Consequences, and Potential Treatments	2020	0	619
14353	B. Loef, D. van Baarle, A. J. van der Beek, L. W. van Kerkhof, D. van de Langenberg and K. I. Proper	Klokwerk + study protocol: An observational study to the effects of night-shift work on body weight and infection susceptibility and the mechanisms underlying these health effects	2016	0	620
2806	R. C. Brindle and S. M. Conklin	Daytime sleep accelerates cardiovascular recovery after psychological stress	2012	0	621
22702	P. J. Strollo, Jr., R. J. Soose, J. T. Maurer, N. de Vries, J. Cornelius, O. Froymovich, R. D. Hanson, T. A. Padhya, D. L. Steward, M. B. Gillespie, B. T. Woodson, P. H. Van de Heyning, M. G. Goetting, O. M. Vanderveken, N. Feldman, L. Knaack and K. P. Strohl	Upper-airway stimulation for obstructive sleep apnea	2014	0	622
20442	M. Russo, M. Thomas, D. Thorne, H. Sing, D. Redmond, L. Rowland, D. Johnson, S. Hall, J. Krichmar and T. Balkin	Oculomotor impairment during chronic partial sleep deprivation	2003	0	623
6338	S. Eddahby, N. Kadri and D. Moussaoui	[Ramadan and bipolar disorder: Example of circadian rhythm disturbance and its impact on patients with bipolar disorders]	2013	0	624
18552	I. Perucho, K. M. Vijayakumar, S. N. Talamas, M. W. Chee, D. I. Perrett and J. C. J. Liu	A Web-Based Photo-Alteration Intervention to Promote Sleep: Randomized Controlled Trial	2019	0	625
5242	S. L. Davidson, Z. M. Gotts, J. G. Ellis and J. L. Newton	Two year follow-up of sleep diaries and polysomnography in chronic fatigue syndrome: a cohort study	2017	0	626
14444	K. Løppenthin, B. A. Esbensen, P. Jennum, M. Ostergaard, J. F. Christensen, T. Thomsen, J. S. Bech, J. Midtgaard and M. Østergaard	Effect of intermittent aerobic exercise on sleep quality and sleep disturbances in patients with rheumatoid arthritis - design of a randomized controlled trial	2014	0	627
1030	S. Arzalier-Daret, C. Buléon, M. L. Bocca, P. Denise, J. L. Gérard and J. L. Hanouz	Effect of sleep deprivation after a night shift duty on simulated crisis management by residents in anaesthesia. A randomised crossover study	2018	0	628
10628	H. Igelström, M. Emtner, E. Lindberg and P. Åsenlöf	Tailored behavioral medicine intervention for enhanced physical activity and healthy eating in patients with obstructive sleep apnea syndrome and overweight	2014	0	629
17739	B. O'Neill, K. McDowell, J. Bradley, B. Blackwood, B. Mullan, G. Lavery, A. Agus, S. Murphy, E. Gardner and D. F. McAuley	Effectiveness of a programme of exercise on physical function in survivors of critical illness following discharge from the ICU: study protocol for a randomised controlled trial (REVIVE)	2014	0	630
3603	S. W. Cash, S. A. Beresford, J. A. Henderson, A. McTiernan, L. Xiao, C. Y. Wang and D. L. Patrick	Dietary and physical activity behaviours related to obesity-specific quality of life and work productivity: baseline results from a worksite trial	2012	0	631
13642	R. M. Leech, A. Timperio, A. Worsley and S. A. McNaughton	Eating patterns of Australian adults: associations with blood pressure and hypertension prevalence	2019	0	632
201	E. C. Adkins, O. DeYonker, J. Duffecy, S. A. Hooker and K. G. Baron	Predictors of intervention interest among individuals with short sleep duration	2019	0	633
16049	R. Michishita, Y. Jiang, D. Ariyoshi, M. Yoshida, H. Moriyama and H. Yamato	The practice of active rest by workplace units improves personal relationships, mental health, and physical activity among workers	2017	0	634
11210	H. X. Jiang, X. Xie, Y. Xu, R. Wang, X. Lei and J. Yu	Older Adults' Subjective Cognitive Decline Correlated with Subjective but Not Objective Sleep: A Mediator Role of Depression	2021	0	635
14209	H. O. Lisper and A. Kjellberg	Effects of 24-hour sleep deprivation on rate of decrement in a 10-minute auditory reaction time task	1972	0	636
13170	H.-C. Lai, N.-W. Hsu, P. Chou and H.-C. Chen	The associations between various sleep-wake disturbances and depression in community-dwelling older adults- the Yilan study, Taiwan	2020	0	637
11031	K. Janku, M. Smotek, E. Farkova and J. Koprivova	Subjective-objective sleep discrepancy in patients with insomnia during and after cognitive behavioural therapy: An actigraphy study	2020	0	638
10342	H. Hsouna, O. Boukhris, D. W. Hill, R. Abdessalem, K. Trabelsi, A. Ammar, K. Irandoust, N. Souissi, M. Taheri, O. Hammouda, C. C. T. Clark, T. Driss and H. Chtourou	A daytime 40-min nap opportunity after a simulated late evening soccer match reduces the perception of fatigue and improves 5-m shuttle run performance	2021	0	639
4320	D. D. Church, J. R. Hoffman, M. B. LaMonica, J. J. Riffe, M. W. Hoffman, K. M. Baker, A. N. Varanoske, A. J. Wells, D. H. Fukuda and J. R. Stout	The effect of an acute ingestion of Turkish coffee on reaction time and time trial performance	2015	0	640
24914	A. L. Wadley, S. Iacovides, J. Roche, K. Scheuermaier, W. D. F. Venter, A. G. Vos and S. T. Lalla-Edward	Working nights and lower leisure-time physical activity associate with chronic pain in Southern African long-distance truck drivers: A cross-sectional study	2020	0	641
13813	D. J. Levendowski, N. Zack, S. Rao, K. Wong, M. Gendreau, J. Kranzler, T. Zavora and P. R. Westbrook	Assessment of the test-retest reliability of laboratory polysomnography	2009	0	642
10729	S. P. Insana, E. E. Stacom and H. E. Montgomery-Downs	Actual and perceived sleep: associations with daytime functioning among postpartum women	2011	0	643
15162	S. A. Margolis and R. L. Reed	Effect of religious practices of ramadan on sleep and perceived sleepiness of medical students	2004	0	644
1368	J. Bakker, A. Campbell and A. Neill	Randomized controlled trial comparing flexible and continuous positive airway pressure delivery: effects on compliance, objective and subjective sleepiness and vigilance	2010	0	645
6539	R. Elliott, S. McKinley, P. Cistulli and M. Fien	Characterisation of sleep in intensive care using 24-hour polysomnography: an observational study	2013	0	646
10422	R. L. Huddy, S. J. Torres, C. M. Milte, S. A. McNaughton, M. Teychenne and K. J. Campbell	Higher Adherence to the Australian Dietary Guidelines Is Associated with Better Mental Health Status among Australian Adult First-Time Mothers	2016	0	647
16533	K. Morgan and I. Hartescu	Sleep duration and all-cause mortality: links to physical activity and prefrailty in a 27-year follow up of older adults in the UK	2019	0	648
23910	L.-T. Tsai, E. Boyle, J. C. Brønd, G. Kock, M. Skjødt, L. G. Hvid and P. Caserotti	Associations between objectively measured physical activity, sedentary behaviour and time in bed among 75+ community-dwelling Danish older adults	2021	0	649
6576	E. Emami, P. T. H. Nguyen, F. R. Almeida, J. S. Feine, I. Karp, G. Lavigne and N. Huynh	The effect of nocturnal wear of complete dentures on sleep and oral health related quality of life: study protocol for a randomized controlled trial	2014	0	650
16142	P. B. Miller, D. A. Forstein and S. Styles	Effect of short-term diet and exercise on hormone levels and menses in obese, infertile women	2008	0	651
444	A. F. Alghannam, K. Tsintzas, D. Thompson, J. Bilzon and J. A. Betts	Exploring mechanisms of fatigue during repeated exercise and the dose dependent effects of carbohydrate and protein ingestion: study protocol for a randomised controlled trial	2014	0	652
3944	M. Cheikh, O. Hammouda, N. Gaamouri, T. Driss, K. Chamari, R. B. Cheikh, M. Dogui and N. Souissi	Melatonin ingestion after exhaustive late-evening exercise improves sleep quality and quantity, and short-term performances in teenage athletes	2018	0	653
12917	A. D. Krystal, A. Mittoux, P. Meisels and R. A. Baker	Effects of adjunctive brexpiprazole on sleep disturbances in patients with major depressive disorder: An open-label, flexible-dose, exploratory study	2016	0	654
24841	E. Volkovich, L. Tikotzky and R. Manber	Objective and subjective sleep during pregnancy: links with depressive and anxiety symptoms	2016	0	655
1734	D. E. Bear, N. Hart and Z. Puthucheary	Continuous or intermittent feeding: pros and cons	2018	0	656
437	C. Alford, N. Rombaut, J. Jones, S. Foley, C. Idzikowski and I. Hindmarch	Acute effects of hydroxyzine on nocturnal sleep and sleep tendency the following day: A C-EEG study	1992	0	657
6000	M. L. Dontje, M. H. L. van der Wal, R. P. Stolk, J. Brügemann, T. Jaarsma, P. E. P. J. Wijtvliet, C. P. van der Schans and M. H. G. de Greef	Daily Physical Activity in Stable Heart Failure Patients	2014	0	658
13694	J. B. Leiper, A. Junge, R. J. Maughan, Y. Zerguini and J. Dvorak	Alteration of subjective feelings in football players undertaking their usual training and match schedule during the Ramadan fast	2008	0	659
17948	A. I. Pack, G. Maislin, B. Staley, F. M. Pack, W. C. Rogers, C. F. P. George, D. F. Dinges, A. I. Pack, G. Maislin, B. Staley, F. M. Pack, W. C. Rogers, C. F. P. George and D. F. Dinges	Impaired performance in commercial drivers: role of sleep apnea and short sleep duration	2006	0	660
19579	T. Reess, J. Steinig, M. Lanz, S. Dempewolf, S. Bunten and S. Happe	Perception of sleep: Subjective vs. objective sleep parameters in patients with insomnia, hypersomnia, parasomnia, and sleep-related movement disorders	2010	0	661
23889	W. M. Troxel, A. Haas, B. Ghosh-Dastidar, S. B. Holliday, A. S. Richardson, H. Schwartz, T. L. Gary-Webb, L. Hale, D. J. Buysse, M. P. Buman and T. Dubowitz	Broken Windows, Broken Zzs: Poor Housing and Neighborhood Conditions Are Associated with Objective Measures of Sleep Health	2020	0	662
6010	K. Doran, B. Resnick, H. Alghzawi and S. Zhu	The worksite heart health improvement project's impact on behavioral risk factors for cardiovascular disease in long-term care: A randomized control trial	2018	0	663
4936	C. Cruz, C. Detwiler, T. Nesthus and A. Boquet	Clockwise and counterclockwise rotating shifts: Effects on sleep duration, timing, and quality	2003	0	664
20061	T. Roehrs, K. Papineau, L. Rosenthal and T. Roth	Sleepiness and the reinforcing and subjective effects of methylphenidate	1999	0	665
10600	S. Iacovides and R. M. Meiring	The effect of a ketogenic diet versus a high-carbohydrate, low-fat diet on sleep, cognition, thyroid function, and cardiovascular health independent of weight loss: study protocol for a randomized controlled trial	2018	0	666
18983	O. Potvin, D. Lorrain, H. Forget, M. Dubé, S. Grenier, M. Préville and C. Hudon	Sleep quality and 1-year incident cognitive impairment in community-dwelling older adults	2012	0	667
16030	L. Michael, S. Passmann and R. Becker	Electrodermal lability as an indicator for subjective sleepiness during total sleep deprivation	2012	0	668
17758	J. Onninen, T. Hakola, S. Puttonen, A. Tolvanen, J. Virkkala and M. Sallinen	Sleep and sleepiness in shift-working tram drivers	2020	0	669
15283	S. E. Martin, P. E. Brander, I. J. Deary and N. J. Douglas	The effect of clustered versus regular sleep fragmentation on daytime function	1999	0	670
518	K. C. Allison, S. K. Studt, R. I. Berkowitz, L. A. Hesson, R. H. Moore, J. G. Dubroff, A. Newberg and A. J. Stunkard	An open-label efficacy trial of escitalopram for night eating syndrome	2013	0	671
26788	A. Zisberg, N. Gur-Yaish and T. Shochat	Contribution of routine to sleep quality in community elderly	2010	0	672
25544	A. Wichniak, P. Geisler, H. Brunner, F. Tracik, T. Cronlein, E. Friess and J. Zulley	Spectral composition of NREM sleep in healthy subjects with moderately increased daytime sleepiness	2003	0	673
14509	D. V. Low, M. N. Wu and A. P. Spira	Sleep Duration and Cognition in a Nationally Representative Sample of U.S. Older Adults	2019	0	674
7932	A. García-Hermoso, R. Ramirez-Vélez, M. L. Sáez de Asteasu, N. Martínez-Velilla, F. Zambom-Ferraresi, P. L. Valenzuela, A. Lucia and M. Izquierdo	Safety and Effectiveness of Long-Term Exercise Interventions in Older Adults: A Systematic Review and Meta-analysis of Randomized Controlled Trials	2020	0	675
18319	P. D. Patterson, M. D. Weaver, F. X. Guyette and C. Martin-Gill	Should public safety shift workers be allowed to nap while on duty?	2020	0	676
22484	L. C. Steinfeldt, C. L. Martin, J. C. Clemens and A. J. Moshfegh	Comparing Two Days of Dietary Intake in What We Eat in America (WWEIA), NHANES, 2013–2016	2021	0	677
24686	A. N. Vgontzas, D. Liao, S. Pejovic, S. Calhoun, M. Karataraki, M. Basta, J. Fernández-Mendoza and E. O. Bixler	Insomnia with short sleep duration and mortality: the Penn State cohort	2010	0	678
9968	I. Hindmarch, U. Rigney, N. Stanley, P. Quinlan, J. Rycroft and J. Lane	A naturalistic investigation of the effects of day-long consumption of tea, coffee and water on alertness, sleep onset and sleep quality	2000	0	679
23472	D. M. Thomas, C. K. Martin, L. M. Redman, S. B. Heymsfield, S. Lettieri, J. A. Levine, C. Bouchard and D. A. Schoeller	Effect of dietary adherence on the body weight plateau: a mathematical model incorporating intermittent compliance with energy intake prescription	2014	0	680
20058	T. Roehrs, E. Burduvali, A. Bonahoom, C. Drake and T. Roth	Ethanol and sleep loss: a "dose" comparison of impairing effects	2003	0	681
9409	J. Harsh, R. Yang and S. G. Hull	The impact of shift duration on the efficacy and tolerability of armodafinil in patients with excessive sleepiness associated with shift work disorder	2014	0	682
6634	M. Engle-Friedman and S. Riela	Self-imposed sleep loss, sleepiness, effort and performance	2004	0	683
5794	D. L. Dickinson, A. P. Wolkow, S. M. W. Rajaratnam and S. P. A. Drummond	Personal sleep debt and daytime sleepiness mediate the relationship between sleep and mental health outcomes in young adults	2018	0	684
23943	Y. Y. Tsui and Y. K. Wing	A study on the sleep patterns and problems of university business students in Hong Kong	2009	0	685
15502	G. Mayer, H. Benes, P. Young, M. Bitterlich and A. Rodenbeck	Modafinil in the treatment of idiopathic hypersomnia without long sleep time-a randomized, double-blind, placebo-controlled study	2015	0	686
2575	A. R. Bottera, A. M. Thiel and K. P. De Young	Negative affect and past month binge eating may drive perceptions of loss of control	2018	0	687
22943	K. Swatridge, K. Regan, W. R. Staines, E. Roy and L. E. Middleton	The Acute Effects of Aerobic Exercise on Cognitive Control among People with Chronic Stroke	2017	0	688
12609	S. Kolling, S. Endler, A. Ferrauti, T. Meyer and M. Kellmann	Comparing Subjective With Objective Sleep Parameters Via Multisensory Actigraphy in German Physical Education Students	2016	0	689
23331	J. L. Temple, A. Chappel, J. Shalik, S. Volcy and L. H. Epstein	Daily consumption of individual snack foods decreases their reinforcing value	2008	0	690
21198	A. W. Schwartzhaupt, D. R. Lara, V. N. Hirakata, A. Schuch, E. Almeida, L. Silveira, M. A. Caldieraro and M. P. Fleck	Does caffeine change the effect of sleep deprivation on moderate to severe depressed patients?	2009	0	691
8077	P. Geisler, F. Tracik, T. Crönlein, S. Fulda, A. Wichniak, R. Popp, J. Zulley and G. Hajak	The influence of age and sex on sleep latency in the MSLT-30--a normative study...Multiple Sleep Latency Test-30 (MSLT-30)	2006	0	692
26822	X. Zuo, Z. Dong, P. Zhang, P. Zhang, G. Chang, Q. Xiang, X. Zhu, J. Zhou, C. Qiao, Y. Yang, Y. Qin and P. Lou	Effects of cognitive behavioral therapy on sleep disturbances and quality of life among adults with type 2 diabetes mellitus: A randomized controlled trial	2020	0	693
7429	A. Fortin, R. Rabasa-Lhoret, S. Lemieux, M. E. Labonté and V. Gingras	Comparison of a Mediterranean to a low-fat diet intervention in adults with type 1 diabetes and metabolic syndrome: A 6-month randomized trial	2018	0	694
23514	T. Thomsen, M. Aadahl, N. Beyer, M. L. Hetland, K. Løppenthin, J. Midtgaard, R. Christensen, M. Østergaard, P. J. Jennum and B. A. Esbensen	The efficacy of motivational counselling and SMS reminders on daily sitting time in patients with rheumatoid arthritis: a randomised controlled trial	2017	0	695
14033	M. Lien, E. Bredeli, B. Sivertsen, H. Kallestad, S. Pallesen, O. R. F. Smith, P. Faaland, L. M. Ritterband, F. P. Thorndike and Ø. Vedaa	Short and long-term effects of unguided internet-based cognitive behavioral therapy for chronic insomnia in morning and evening persons: a post-hoc analysis	2019	0	696
22933	L. Swanson, H. Bertram, A. Mooney, E. Huntley, R. Dopp, R. Armitage and J. Arnedt	Insomnia impacts treatment response in major depressive disorder	2013	0	697
12418	K. Kito, A. Kuriyama, Y. Takahashi and T. Nakayama	Impacts of skipping breakfast and late dinner on the incidence of being overweight: a 3‐year retrospective cohort study of men aged 20–49 years	2019	0	698
25255	N. Wayne, D. F. Perez, D. M. Kaplan and P. Ritvo	Health Coaching Reduces HbA1c in Type 2 Diabetic Patients From a Lower-Socioeconomic Status Community: A Randomized Controlled Trial	2015	0	699
20078	N. L. Rogers, D. F. Dinges, K. C. Allison, G. Maislin, N. Martino, J. P. O'Reardon and A. J. Stunkard	Assessment of sleep in women with night eating syndrome	2006	0	700
18280	J. L. Paterson, A. C. Reynolds and D. Dawson	Sleep Schedule Regularity Is Associated with Sleep Duration in Older Australian Adults: Implications for Improving the Sleep Health and Wellbeing of Our Aging Population	2018	0	701
55	S. M. Abbott, J. Weng, K. J. Reid, M. L. Daviglus, L. C. Gallo, J. S. Loredo, S. M. Nyenhuis, A. R. Ramos, N. A. Shah, D. Sotres-Alvarez, S. R. Patel and P. C. Zee	Sleep Timing, Stability, and BP in the Sueño Ancillary Study of the Hispanic Community Health Study/Study of Latinos	2019	0	702
10267	J. L. Hossain, P. Ahmad, L. W. Reinish, L. Kayumov, N. K. Hossain and C. M. Shapiro	Subjective fatigue and subjective sleepiness: Two independent consequences of sleep disorders?	2005	0	703
14776	C. L. Macnamara, G. Lee, J. E. Beilharz, U. Vollmer-Conna, E. Cvejic, G. B. Parker and A. R. Lloyd	Personalised relaxation practice to improve sleep and functioning in patients with chronic fatigue syndrome and depression: study protocol for a randomised controlled trial	2018	0	704
2990	A. L. Bryant, A. M. Deal, C. L. Battaglini, B. Phillips, M. Pergolotti, E. Coffman, M. C. Foster, W. A. Wood, C. Bailey, A. C. Hackney, D. K. Mayer, H. B. Muss and B. B. Reeve	The Effects of Exercise on Patient-Reported Outcomes and Performance-Based Physical Function in Adults With Acute Leukemia Undergoing Induction Therapy: Exercise and Quality of Life in Acute Leukemia (EQUAL)	2018	0	705
10967	M. D. Jakobsen, E. Sundstrup, M. Brandt and L. L. Andersen	Psychosocial benefits of workplace physical exercise: cluster randomized controlled trial	2017	0	706
15303	M.-A. Martínez-García, F. Capote, F. Campos-Rodríguez, P. Lloberes, M. J. Díaz de Atauri, M. Somoza, J. F. Masa, M. González, L. Sacristán, F. Barbé, J. Durán-Cantolla, F. Aizpuru, E. Mañas, B. Barreiro, M. Mosteiro, J. J. Cebrián, M. de la Peña, F. García-Río, A. Maimó and J. Zapater	Effect of CPAP on blood pressure in patients with obstructive sleep apnea and resistant hypertension: the HIPARCO randomized clinical trial	2013	0	707
20697	J. Samuelsson, E. Rothenberg, L. Lissner, G. Eiben, A. Zettergren and I. Skoog	Time trends in nutrient intake and dietary patterns among five birth cohorts of 70-year-olds examined 1971-2016: results from the Gothenburg H70 birth cohort studies, Sweden	2019	0	708
26072	L. Xu, C. Q. Jiang, T. H. Lam, B. Liu, Y. L. Jin, T. Zhu, W. S. Zhang, K. K. Cheng and G. N. Thomas	Short or long sleep duration is associated with memory impairment in older chinese: the guangzhou biobank cohort study	2011	0	709
12223	H. Kim, D. F. Dinges and T. Young	Sleep-disordered breathing and psychomotor vigilance in a community-based sample	2007	0	710
3865	S. Chapdelaine, J. Paquet and M. Dumont	Effects of partial circadian adjustments on sleep and vigilance quality during simulated night work	2012	0	711
687	R. An	Weekend-weekday differences in diet among U.S. adults, 2003-2012	2016	0	712
18063	S. T. Pannen, S. G. Maldonado, T. Nonnenmacher, S. A. Sowah, L. F. Gruner, C. Watzinger, K. Nischwitz, C. M. Ulrich, R. Kaaks, R. Schübel, M. Grafetstätter and T. Kühn	Adherence and Dietary Composition during Intermittent vs. Continuous Calorie Restriction: Follow-Up Data from a Randomized Controlled Trial in Adults with Overweight or Obesity	2021	0	713
21846	N. Sin, D. Almeida, T. Crain, E. Kossek, L. Berkman, O. Buxton, N. L. Sin, D. M. Almeida, T. L. Crain, E. E. Kossek, L. F. Berkman and O. M. Buxton	Bidirectional, Temporal Associations of Sleep with Positive Events, Affect, and Stressors in Daily Life Across a Week	2017	0	714
22796	S. W. Suh, J. W. Han, J. R. Lee, S. Byun, S. J. Kwon, S. H. Oh, K. H. Lee, G. Han, J. W. Hong, K. P. Kwak, B. J. Kim, S. G. Kim, J. L. Kim, T. H. Kim, S. H. Ryu, S. W. Moon, J. H. Park, J. Seo, J. C. Youn, D. Y. Lee, D. W. Lee, S. B. Lee, J. J. Lee, J. H. Jhoo and K. W. Kim	Sleep and cognitive decline: A prospective nondemented elderly cohort study	2018	0	715
3686	M. G. Cavuoto, B. Ong, K. E. Pike, C. L. Nicholas and G. J. Kinsella	The relationship between sleep and subjective memory decline in older adults	2015	0	716
25051	B. M. Wand, C. Bird, J. H. McAuley, C. J. Doré, M. MacDowell and L. H. De Souza	Early intervention for the management of acute low back pain: a single-blind randomized controlled trial of biopsychosocial education, manual therapy, and exercise	2004	0	717
18365	D. J. Peart, A. Hensby and M. P. Shaw	Coconut Water Does Not Improve Markers of Hydration During Sub-maximal Exercise and Performance in a Subsequent Time Trial Compared with Water Alone	2017	0	718
20595	B. S. Salagaras, K. L. Mackenzie-Shalders, G. J. Slater, C. McLellan and V. G. Coffey	Increased carbohydrate availability effects energy and nutrient periodisation of professional male athletes from the Australian Football League	2021	0	719
18975	S. Potgieter, H. H. Wright and C. Smith	Caffeine Improves Triathlon Performance: A Field Study in Males and Females	2018	0	720
16394	S. J. Montain, C. J. Baker-Fulco, P. J. Niro, A. R. Reinert, J. S. Cuddy and B. C. Ruby	Efficacy of eat-on-move ration for sustaining physical activity, reaction time, and mood	2008	0	721
13161	O. Lahl and R. Pietrowsky	Does the "sleep effect" on memory depend on sleep or no nigth time?	2006	0	722
8612	C. E. Gould, S. A. Beaudreau, R. O'Hara and B. A. Edelstein	Perceived anxiety control is associated with sleep disturbance in young and older adults	2016	0	723
26297	A. M. Yinnon, Y. Ilan, B. Tadmor, G. Altarescu and C. Hershko	Quality of sleep in the medical department	1992	0	724
16373	T. H. Monk, A. E. Begley, B. D. Billy, M. E. Fletcher, A. Germain, S. Mazumdar, D. E. Moul, M. K. Shear, W. K. Thompson and J. R. Zarotney	Sleep and circadian rhythms in spousally bereaved seniors	2008	0	725
1066	M. C. Ashe, W. C. Miller, J. J. Eng, L. Noreau, M. C. Ashe, W. C. Miller, J. J. Eng and L. Noreau	Older adults, chronic disease and leisure-time physical activity	2009	0	726
12236	J. Kim, H. J. Kam, Y. Kim, Y. Lee and J.-H. Lee	Understanding Time Series Patterns of Weight and Meal History Reports in Mobile Weight Loss Intervention Programs: Data-Driven Analysis	2020	0	727
8183	L. Ghalichi, O. Pournik, M. Ghaffari and E. Vingard	Sleep quality among health care workers	2013	0	728
7592	M. C. Freitas, A. L. Ricci-Vitor, J. de Oliveira, G. H. Quizzini, L. C. M. Vanderlei, B. S. A. Silva, N. E. Zanchi, J. M. Cholewa, F. S. Lira and F. E. Rossi	Appetite Is Suppressed After Full-Body Resistance Exercise Compared With Split-Body Resistance Exercise: The Potential Influence of Lactate and Autonomic Modulation	2021	0	729
11577	K. Kaida, T. Akerstedt, G. Kecklund, J. P. Nilsson and J. Axelsson	Use of subjective and physiological indicators of sleepiness to predict performance during a vigilance task	2007	0	730
18937	S. Porcu, M. Ferrara, L. Urbani, A. Bellatreccia and M. Casagrande	Smooth pursuit and saccadic eye movements as possible indicators of nighttime sleepines	1998	0	731
15559	C. McCall and W. V. McCall	Objective vs. subjective measurements of sleep in depressed insomniacs: first night effect or reverse first night effect?	2012	0	732
26277	S. R. Yiallourou, G. P. Maguire and M. J. Carrington	Sleep quantity and quality and cardiometabolic risk factors in Indigenous Australians	2021	0	733
18855	W. Png, K. Bhaskaran, A. J. Sinclair and A. R. Aziz	Effects of ingesting low glycemic index carbohydrate food for the sahur meal on subjective, metabolic and physiological responses, and endurance performance in Ramadan fasted men	2014	0	734
14138	L. Linde	Mental effects of caffeine in fatigued and non-fatigued female and male subjects	1995	0	735
4615	D. E. Conroy, D. Hedeker, H. G. McFadden, C. A. Pellegrini, A. F. Pfammatter, S. M. Phillips, J. Siddique and B. Spring	Lifestyle intervention effects on the frequency and duration of daily moderate-vigorous physical activity and leisure screen time	2017	0	736
13699	H. M. Leite, A. Garcez, M. A. A. Nunes, M. P. Pattussi, R. Canuto, V. M. V. Paniz and M. T. A. Olinto	Shift work, sleep duration, and body image dissatisfaction among female workers in southern Brazil	2019	0	737
20357	H. K. Ruddock, P. Christiansen, A. Jones, E. Robinson, M. Field and C. A. Hardman	Believing in food addiction: Helpful or counterproductive for eating behavior?	2016	0	738
22453	K. M. Stefani, H. C. Kim, J. Kim, K. Oh and I. Suh	The influence of sex and age on the relationship between sleep duration and metabolic syndrome in Korean adults	2013	0	739
11705	A. K. Kant and B. I. Graubard	Clock Time of First Eating Episode and Prospective Risk of All-Cause Mortality in US Adults	2022	0	740
6343	U. M. Edell-Gustafsson, J. E. Hetta and C. B. Aren	Sleep and quality of life assessment in patients undergoing coronary artery bypass grafting	1999	0	741
1562	A. Barnett, B. Smith, S. R. Lord, M. Williams and A. Baumand	Community-based group exercise improves balance and reduces falls in at-risk older people: A randomised controlled trial	2003	0	742
24613	I. H. Verbeek, G. M. Konings, A. P. Aldenkamp, A. C. Declerck and E. C. Klip	Cognitive behavioral treatment in clinically referred chronic insomniacs: group versus individual treatment	2006	0	743
17800	W. C. Orr and M. J. Harnish	Sleep-related gastro-oesophageal reflux: provocation with a late evening meal and treatment with acid suppression	1998	0	744
8493	T. Gomez-Garcia, M. Ruzafa-Martinez, C. Fuentelsaz-Gallego, J. A. Madrid, M. A. Rol, M. J. Martinez-Madrid, T. Moreno-Casbas, Syce and R. Group	Nurses' sleep quality, work environment and quality of care in the Spanish National Health System: observational study among different shifts	2016	0	745
10241	J. A. Horne, L. A. Reyner and P. R. Barrett	Driving impairment due to sleepiness is exacerbated by low alcohol intake	2003	0	746
5875	S. Dixit, A. Maiya and B. Shastry	Effect of aerobic exercise on quality of life in population with diabetic peripheral neuropathy in type 2 diabetes: a single blind, randomized controlled trial	2014	0	747
12208	C. R. Kim, M. H. Chun and E. Y. Han	Effects of hypnotics on sleep patterns and functional recovery of patients with subacute stroke	2010	0	748
7471	P. M. Fowler, R. Duffield, I. Morrow, G. Roach and J. Vaile	Effects of sleep hygiene and artificial bright light interventions on recovery from simulated international air travel	2015	0	749
16402	P. Monteleone, F. Bortolotti, M. Fabrazzo, A. La Rocca, A. Fuschino and M. Maj	Plamsa leptin response to acute fasting and refeeding in untreated women with bulimia nervosa	2000	0	750
4145	D. L. Chin, S. Nam and S.-J. Lee	Occupational factors associated with obesity and leisure-time physical activity among nurses: A cross sectional study	2016	0	751
26436	L. K. Yue, Stone: Sonia, Ancoli-Israel: Kenneth, Covinsky: Kristine, Yaffe: Leng, Yue: Stone, Katie: Ancoli-Israel, Sonia: Covinsky, Kenneth: Yaffe, Kristine	Who Take Naps? Self-Reported and Objectively Measured Napping in Very Old Women	2018	0	752
26606	H. Zhang, X. Zhao, Y. Li, Z. Mao, W. Huo, J. Jiang, Y. Wang, X. Liu, T. Abdulai, Z. Tian, R. Tu, X. Qian, X. Liu, R. Li, X. Zhang, R. Bie and C. Wang	Night sleep duration and sleep initiation time with hypertension in Chinese rural population: the Henan Rural Cohort	2020	0	753
15891	C. A. Melville, F. Mitchell, K. Stalker, L. Matthews, A. McConnachie, H. M. Murray, C. Melling and N. Mutrie	Effectiveness of a walking programme to support adults with intellectual disabilities to increase physical activity: walk well cluster-randomised controlled trial	2015	0	754
22225	J. Sorensen, J. B. Sorensen, T. Skovgaard, T. Bredahl and L. Puggaard	Exercise on prescription: Changes in physical activity and health-related quality of life in five Danish programmes	2011	0	755
7975	A. L. F. Garrido, A. S. Duarte, P. T. Santana, G. H. Rodrigues, P. Pellegrino, L. F. R. Nogueira, J. Cipolla-Neto, C. R. C. Moreno and E. C. Marqueze	Eating habits, sleep, and a proxy for circadian disruption are correlated with dyslipidemia in overweight night workers	2021	0	756
17728	W. G. Ondo, T. Perkins, T. Swick, K. L. Hull, Jr., J. E. Jimenez, T. S. Garris and D. Pardi	Sodium oxybate for excessive daytime sleepiness in Parkinson disease: an open-label polysomnographic study	2008	0	757
24124	S. Ulusoy, M. E. Dinc, A. Dalgic, M. Topak, D. Dizdar and A. Is	Are people who have a better smell sense, more affected from satiation?	2017	0	758
13924	L. Li, Q. Yu, W. Zhao, F. Herold, B. Cheval, Z. Kong, J. Li, N. Mueller, A. F. Kramer, J. Cui, H. Pan, Z. Zhan, M. Hui and L. Zou	Physical activity and inhibitory control: The mediating role of sleep quality and sleep efficiency	2021	0	759
2668	F. Braido, I. Baiardini, M. Ferrando, N. Scichilone, P. Santus, A. Petrone, F. Di Marco, A. G. Corsico, A. Zanforlin, M. Milanese, G. Steinhilber, M. Bonavia, P. Pirina, C. Micheletto, M. D'Amato, D. Lacedonia, F. Benassi, A. Propati, P. Ruggeri, F. Tursi, M. L. Bocchino, V. Patella, G. W. Canonica and F. Blasi	The prevalence of sleep impairments and predictors of sleep quality among patients with asthma	2021	0	760
2057	S. Berryhill, C. J. Morton, A. Dean, A. Berryhill, N. Provencio-Dean, S. I. Patel, L. Estep, D. Combs, S. Mashaqi, L. B. Gerald, J. A. Krishnan and S. Parthasarathy	Effect of wearables on sleep in healthy individuals: A randomized crossover trial and validation study	2020	0	761
23407	A. E. Thackray, S. A. Willis, D. J. Clayton, D. R. Broom, G. Finlayson, F. R. Goltz, J. A. Sargeant, R. M. Woods, D. J. Stensel and J. A. King	Influence of Short-Term Hyperenergetic, High-Fat Feeding on Appetite, Appetite-Related Hormones, and Food Reward in Healthy Men	2020	0	762
9475	C. Haskell-Ramsay, P. Jackson, J. Forster, B. Robertson and D. Kennedy	The time course of acute effects of three doses of caffeine on attention, motor speed and mood	2017	0	763
20072	A. E. Rogers, M. S. Aldrich and X. Lin	A comparison of three different sleep schedules for reducing daytime sleepiness in narcolepsy	2001	0	764
15866	K. J. Melanson, J. Dell'Olio, M. R. Carpenter and T. J. Angelopoulos	Changes in multiple health outcomes at 12 and 24 weeks resulting from 12 weeks of exercise counseling with or without dietary counseling in obese adults	2004	0	765
21436	M. Shakudo, M. Takegami, A. Shibata, M. Kuzumaki, T. Higashi, Y. Hayashino, Y. Suzukamo, S. Morita, M. Katsuki and S. Fukuhara	Effect of feedback in promoting adherence to an exercise programme: a randomized controlled trial	2011	0	766
8577	S. J. Gordon, P. Trott and K. A. Grimmer	Self reported versus recorded sleep position: an observational study	2004	0	767
5924	E. Dogan-Sander, A. Willenberg, I. Batmaz, C. Enzenbach, K. Wirkner, E. Kohls, R. Mergl, J. Thiery, J. Kratzsch, U. Hegerl and C. Sander	Association of serum 25-hydroxyvitamin D concentrations with sleep phenotypes in a German community sample	2019	0	768
7520	F. Frangopoulos, S. Zannetos, I. Nicolaou, N. T. Economou, T. Adamide, A. Georgiou, P. T. Nikolaidis, T. Rosemann, B. Knechtle and G. Trakada	The Complex Interaction Between the Major Sleep Symptoms, the Severity of Obstructive Sleep Apnea, and Sleep Quality	2021	0	769
23608	O. Tkachenko, E. A. Olson, M. Weber, L. A. Preer, H. Gogel and W. D. S. Killgore	Sleep difficulties are associated with increased symptoms of psychopathology	2014	0	770
14912	O. Mairesse, E. De Valck, S. Quanten, D. Neu, A. Cortoos, N. Pattyn, P. Theuns, R. Cluydts and J. Hofmans	Sleepiness phenomics: modeling individual differences in subjective sleepiness profiles	2014	0	771
7772	A. Gabelle, L. A. Gutierrez, I. Jaussent, S. Navucet, C. Grasselli, K. Bennys, C. Marelli, R. David, S. Andrieu, C. Berr, B. Vellas, Y. Dauvilliers, S. Guyonnet, I. Carrie, L. Brigitte, C. Faisant, F. Lala, H. Villars, E. Combrouze, C. Badufle, A. Zueras, C. Cantet, C. Morin, G. A. Van Kan, C. Dupuy, Y. Rolland, C. Caillaud, P. J. Ousset, B. Fougere, S. Willis, S. Belleville, B. Gilbert, F. Fonta…	Excessive sleepiness and longer nighttime in bed increase the risk of cognitive decline in frail elderly subjects: The MAPT-sleep study	2017	0	772
11261	A. Johansson, E. Svanborg and U. Edéll‐Gustafsson	Sleep-wake activity rhythm and health-related quality of life among patients with coronary artery disease and in a population-based sample-An actigraphy and questionnaire study	2013	0	773
15089	M. P. Mansukhani, B. P. Kolla, S. Surani, J. Varon and K. Ramar	Sleep deprivation in resident physicians, work hour limitations, and related outcomes: a systematic review of the literature	2012	0	774
1570	K. G. Baron, J. Duffecy, D. Richardson, E. Avery, S. Rothschild and J. Lane	Technology Assisted Behavior Intervention to Extend Sleep Among Adults With Short Sleep Duration and Prehypertension/Stage 1 Hypertension: A Randomized Pilot Feasibility Study	2019	0	775
4632	S. Coo, J. Milgrom and J. Trinder	Mood and Objective and Subjective Measures of Sleep During Late Pregnancy and the Postpartum Period	2014	0	776
9448	A. G. Harvey, K. Stinson, K. L. Whitaker, D. Moskovitz and H. Virk	The subjective meaning of sleep quality: A comparison of individuals with and without insomnia	2008	0	777
6202	M. Duncan, C. Kline, A. Rebar, C. Vandelanotte and C. Short	Greater bed- and wake-time variability is associated with less healthy lifestyle behaviors: a cross-sectional study	2016	0	778
1994	F. Bergman, V. Wahlström, A. Stomby, J. Otten, E. Lanthén, R. Renklint, M. Waling, A. Sörlin, C. J. Boraxbekk, P. Wennberg, F. Öhberg, J. A. Levine and T. Olsson	Treadmill workstations in office workers who are overweight or obese: a randomised controlled trial	2018	0	779
23320	L. Teixeira, A. Lowden, C. R. Moreno, S. Turte, R. Nagai, R. Latorre Mdo, D. Valente and F. M. Fischer	Work and excessive sleepiness among Brazilian evening high school students: effects on days off	2010	0	780
9377	A. L. Harris, N. E. Carmona, T. G. Moss and C. E. Carney	Testing the contiguity of the sleep and fatigue relationship: A daily diary study	2021	0	781
20985	R. Schey, R. Dickman, S. Parthasarathy, S. F. Quan, C. Wendel, J. Merchant, J. Powers, B. Han, D. van Handel and R. Fass	Sleep deprivation is hyperalgesic in patients with gastroesophageal reflux disease	2007	0	782
1060	A. Asghari, F. Mohammadi, S. K. Kamrava, M. Jalessi and M. Farhadi	Evaluation of quality of life in patients with obstructive sleep apnea	2013	0	783
8302	S. Giménez, S. Clos, S. Romero, E. Grasa, A. Morte and M. J. Barbanoj	Effects of olanzapine, risperidone and haloperidol on sleep after a single oral morning dose in healthy volunteers	2007	0	784
18246	S. M. Pasiakos, C. M. Caruso, M. D. Kellogg, F. M. Kramer and H. R. Lieberman	Appetite and endocrine regulators of energy balance after 2 days of energy restriction: insulin, leptin, ghrelin, and DHEA-S	2011	0	785
1669	M. S. Basta, P.: Vgontzas, A.: Koutentaki, E.: Tziraki, S.: Zaganas, I.: Panagiotakis, S.: Kapetanaki, S.: Fountoulakis, N.: Lionis, C.	Associations between sleep duration and cognitive impairment in mild cognitive impairment	2019	0	786
24403	J. J. van Hilten, G. A. Kerkhof, J. G. van Dijk, R. Dunnewold and A. R. Wintzen	Disruption of sleep-wake rhythmicity and daytime sleepiness in myotonic dystrophy	1993	0	787
19980	R. Robillard, S. L. Naismith, K. L. Smith, N. L. Rogers, D. White, Z. Terpening, T. K. Ip, D. F. Hermens, B. Whitwell, E. M. Scott and I. B. Hickie	Sleep-wake cycle in young and older persons with a lifetime history of mood disorders	2014	0	788
1218	N. T. Ayas, D. P. White, W. K. Al-Delaimy, J. E. Manson, M. J. Stampfer, F. E. Speizer, S. Patel and F. B. Hu	A prospective study of self-reported sleep duration and incident diabetes in women	2003	0	789
12996	B. Kundermann, J. Hemmeter-Spernal, M. T. Huber, J. C. Krieg and S. Lautenbacher	Effects of total sleep deprivation in major depression: overnight improvement of mood is accompanied by increased pain sensitivity and augmented pain complaints	2008	0	790
15619	S. M. McCurry, R. G. Logsdon, L. E. Gibbons, M. V. Vitiello and L. Teri	Behavioral treatment for sleep disturbances in Alzheimer's disease: The NITE-AD study	2006	0	791
13307	J. Lanini, J. C. Galduróz and S. Pompéia	Acute personalized habitual caffeine doses improve attention and have selective effects when considering the fractionation of executive functions	2016	0	792
12371	J. Kinnucan, S. Goeppinger, J. Tomal, A. Ackerman, V. Arora, T. Ali and D. Rubin	Objective sleep quality assessment using wrist actigraphy in patients with ulcerative colitis	2014	0	793
3346	M. Z. Campanini, E. Lopez-Garcia, F. Rodríguez-Artalejo, A. D. González, S. M. Andrade and A. E. Mesas	Agreement between sleep diary and actigraphy in a highly educated Brazilian population	2017	0	794
4728	G. Costa	Evaluation of workload in air traffic controllers	1993	0	795
19550	J. L. Rector, K. Marceau and E. M. Friedman	Moderation of the Association Between Chronic Medical Conditions and Functional Limitations Over Time by Physical Activity: Effects of Age	2020	0	796
10849	G. H. Izbizky, L. Minig, M. A. Sebastiani and L. Otaño	The effect of early versus delayed postcaesarean feeding on women's satisfaction: a randomised controlled trial	2008	0	797
22339	L. Springvloet, L. Lechner, H. de Vries and A. Oenema	Long-term efficacy of a Web-based computer-tailored nutrition education intervention for adults including cognitive and environmental feedback: a randomized controlled trial	2015	0	798
5338	J. M. De Castro	Heritability of hunger relationships with food intake in free-living humans	1999	0	799
9185	O. K. Ham, B. G. Lee, E. Choi and S. J. Choi	Efficacy of Cognitive Behavioral Treatment for Insomnia: A Randomized Controlled Trial	2020	0	800
3833	E. T. Chang, H. L. Lai, P. W. Chen, Y. M. Hsieh and L. H. Lee	The effects of music on the sleep quality of adults with chronic insomnia using evidence from polysomnographic and self-reported analysis: a randomized control trial	2012	0	801
24792	J. A. Vitale, A. La Torre, G. Banfi and M. Bonato	Acute sleep hygiene strategy improves objective sleep latency following a late-evening soccer-specific training session: A randomized controlled trial	2019	0	802
24048	G. M. Turner-McGrievy, C. G. Dunn, S. Wilcox, A. K. Boutté, B. Hutto, A. Hoover and E. Muth	Defining Adherence to Mobile Dietary Self-Monitoring and Assessing Tracking Over Time: Tracking at Least Two Eating Occasions per Day Is Best Marker of Adherence within Two Different Mobile Health Randomized Weight Loss Interventions	2019	0	803
13403	D. S. Lauderdale, K. L. Knutson, P. J. Rathouz, L. L. Yan, S. B. Hulley and K. Liu	Cross-sectional and longitudinal associations between objectively measured sleep duration and body mass index: the CARDIA Sleep Study	2009	0	804
19558	N. S. Redeker, J. S. Rugiero and C. Hedges	Sleep is related to physical function and emotional well-being after cardiac surgery	2004	0	805
26201	M. Yannakoulia, C. A. Anastasiou, E. Karfopoulou, A. Pehlivanidis, D. B. Panagiotakos and A. Vgontzas	Sleep quality is associated with weight loss maintenance status: the MedWeight study	2017	0	806
2213	S. Birnbaum, J. Y. Hogrel, R. Porcher, P. Portero, B. Clair, B. Eymard, S. Demeret, G. Bassez, M. Gargiulo, E. Louet, S. Berrih-Aknin, A. Jobic, P. Aegerter, P. Thoumie, T. Sharshar and M. S. Group	The benefits and tolerance of exercise in myasthenia gravis (MGEX): study protocol for a randomised controlled trial	2018	0	807
17865	M. L. O'Toole, M. A. Sawicki and R. Artal	Structured diet and physical activity prevent postpartum weight retention	2003	0	808
1427	E. D. Ballard, J. L. Vande Voort, R. A. Bernert, D. A. Luckenbaugh, E. M. Richards, M. J. Niciu, M. L. Furey, W. C. Duncan, Jr. and C. A. Zarate, Jr.	Nocturnal Wakefulness Is Associated With Next-Day Suicidal Ideation in Major Depressive Disorder and Bipolar Disorder	2016	0	809
3958	C. H. Chen, C. L. Liu, Y. C. Lai, C. C. Lin, M. C. Pai, K. C. Kuo, H. P. Chung and C. Y. Lin	Sleep in elderly patients under prolonged mechanical ventilation: An observational study	2021	0	810
18566	A. Peters, J. Reece, H. Meaklim, M. Junge, D. Cunnington, J. C. Ong, M. Jackson and K. M. Greenwood	Mindfulness and Behaviour Therapy for Insomnia: An Assessment of Treatment Effect in a Sleep Disorders Clinic Population with Insomnia	2020	0	811
24618	A. C. Verceles, D. S. Corwin, E. B. Friedman, M. T. McCurdy, C. Shanholtz and G. Netzer	Sleepiness and cognitive impairment among family members of the critically ill	2012	0	812
21095	A. E. Schollenberger, J. Karschin, T. Meile, M. A. Küper, A. Königsrainer and S. C. Bischoff	Impact of protein supplementation after bariatric surgery: A randomized controlled double-blind pilot study	2016	0	813
22842	Y. Sun, L. Shi, Y. Bao, Y. Sun, J. Shi and L. Lu	The bidirectional relationship between sleep duration and depression in community-dwelling middle-aged and elderly individuals: evidence from a longitudinal study	2018	0	814
10270	N. K. Hossain, J. Irvine, P. Ritvo, H. S. Driver and C. M. Shapiro	Evaluation and treatment of sleep complaints: Patients' subjective responses	2007	0	815
24252	A. Vallieres and C. M. Morin	Actigraphy in the assessment of insomnia	2003	0	816
6841	F. L. Facco, J. Kramer, K. H. Ho, P. C. Zee and W. A. Grobman	Sleep disturbances in pregnancy	2010	0	817
26196	Y. Yang, W. Liu, X. Ji, C. Ma, X. Wang, K. Li and J. Li	Extended afternoon naps are associated with hypertension in women but not in men	2020	0	818
19022	D. Poyares, C. Guilleminault, M. M. Ohayon and S. Tufik	Chronic benzodiazepine usage and withdrawal in insomnia patients	2004	0	819
2342	J. E. Blumel, A. Cano, E. Mezones-Holguin, G. Baron, A. Bencosme, Z. Benitez, L. M. Bravo, A. Calle, D. Flores, M. T. Espinoza, G. Gomez, J. A. Hernandez-Bueno, F. Laribezcoa, M. Martino, S. Lima, A. Monterrosa, D. Mostajo, E. Ojeda, W. Onatra, H. Sanchez, K. Tserotas, M. S. Vallejo, S. Witis, M. C. Zuniga and P. Chedraui	A multinational study of sleep disorders during female mid-life	2012	0	820
11763	H. Karimi-Sari, M. A. Hosseini, N. Nikjoo, M. S. Bagheri Baghdasht and S. M. Alavian	Patient-reported outcomes of sleep, mood and quality of life after treatment of chronic hepatitis C infection using direct-acting antiviral agents	2020	0	821
744	K. N. Anderson, M. Catt, J. Collerton, K. Davies, T. von Zglinicki, T. B. Kirkwood and C. Jagger	Assessment of sleep and circadian rhythm disorders in the very old: the Newcastle 85+ Cohort Study	2014	0	822
24586	M. Veldi, A. Aluoja and V. Vasar	Sleep quality and more common sleep-related problems in medical students	2005	0	823
257	K. Ahlberg, A. Jahkola, A. Savolainen, M. Kononen, M. Partinen, C. Hublin, J. Sinisalo, H. Lindholm, S. Sarna and J. Ahlberg	Associations of reported bruxism with insomnia and insufficient sleep symptoms among media personnel with or without irregular shift work	2008	0	824
25586	T. Wiklund, S. J. Linton, P. Alföldi and B. Gerdle	Is sleep disturbance in patients with chronic pain affected by physical exercise or ACT-based stress management? - A randomized controlled study	2018	0	825
25042	C. C. Walton, A. Kavanagh, L. A. Downey, J. Lomas, D. A. Camfield and C. Stough	Online cognitive training in healthy older adults: A preliminary study on the effects of single versus multi-domain training	2015	0	826
6639	L. Engler, D. A. Heinrich, C. Adolf, A. Riester, A. Franke, M. Pawlowski, F. Beuschlein, M. Reincke, A. Steiger and H. Kunzel	Sleep-EEG in patients with primary aldosteronism in comparison to healthy controls and patients with depression	2019	0	827
4285	L. Y. M. Chuah, D. L. Chong, A. K. Chen, I. W. R. Rekshan, J. C. Tan, H. Zheng and M. W. L. Chee	Donepezil improves episodic memory in young individuals vulnerable to the effects of sleep deprivation	2009	0	828
3975	H.-J. Chen, Y. Wang and L. J. Cheskin	Relationship between frequency of eating and cardiovascular disease mortality in U.S. adults: the NHANES III follow-up study	2016	0	829
14501	J. W. Lovett Doust and H. Christie	Repeated sleep deprivation as a therapeutic Zeitgeber for circular type manic depressive disturbance	1980	0	830
13513	F. Lederbogen, M. Schredl, B. Weber-Hamann, A. Kniest, I. Heuser and M. Deuschle	Effect of ambulatory blood pressure measurement on sleep in patients with a major depressive episode	2003	0	831
3404	B. Cao, C. Park, J. D. Rosenblat, Y. Chen, M. Iacobucci, M. Subramaniapillai, R. B. Mansur, H. Zuckerman, Y. Lee and R. S. McIntyre	Changes in sleep predict changes in depressive symptoms in depressed subjects receiving vortioxetine: An open-label clinical trial	2019	0	832
1595	S. Barrett, S. Begg, P. O'Halloran and M. Kingsley	A physical activity coaching intervention can improve and maintain physical activity and health-related outcomes in adult ambulatory hospital patients: the Healthy4U-2 randomised controlled trial	2020	0	833
2067	J. W. Bertz, D. H. Epstein, D. Reamer, W. J. Kowalczyk, K. A. Phillips, A. P. Kennedy, M. L. Jobes, G. Ward, B. A. Plitnick, M. G. Figueiro, M. S. Rea and K. L. Preston	Sleep reductions associated with illicit opioid use and clinic-hour changes during opioid agonist treatment for opioid dependence: Measurement by electronic diary and actigraphy	2019	0	834
10876	M. Jackowska, A. Ronaldson, J. Brown and A. Steptoe	Biological and psychological correlates of self-reported and objective sleep measures	2016	0	835
16475	P. Moore, W. A. Bardwell, S. Ancoli-Israel and J. E. Dimsdale	Association between polysomnographic sleep measures and health-related quality of life in obstructive sleep apnea	2001	0	836
11593	S. Kalav, H. Bektas and A. Ünal	Effects of Chronic Care Model-based interventions on self-management, quality of life and patient satisfaction in patients with ischemic stroke: A single-blinded randomized controlled trial	2022	0	837
14369	E. E. Logue, D. G. Jarjoura, K. S. Sutton, W. D. Smucker, K. R. Baughman and C. F. Capers	Longitudinal relationship between elapsed time in the action stages of change and weight loss	2004	0	838
6278	M. F. Dvorak, V. K. Noonan, L. Bélanger, B. Bruun, P. C. Wing, M. C. Boyd and C. Fisher	Early versus late enteral feeding in patients with acute cervical spinal cord injury: a pilot study	2004	0	839
24040	K. Turner, E. Zambrelli, S. Lavolpe, C. Baldi, F. Furia and M. P. Canevini	Obstructive sleep apnea: Neurocognitive and behavioral functions before and after treatment	2019	0	840
25165	M. M. Ward	Health-related quality of life in ankylosing spondylitis: A survey of 175 patients	1999	0	841
7327	T. M. M. T. Florêncio, N. B. Bueno, A. P. G. Clemente, F. C. A. Albuquerque, R. P. A. Britto, E. Ferriolli and A. L. Sawaya	Weight gain and reduced energy expenditure in low-income Brazilian women living in slums: a 4-year follow-up study	2015	0	842
19529	M. Razavi Zade, M. H. Telkabadi, F. Bahmani, B. Salehi, S. Farshbaf and Z. Asemi	The effects of DASH diet on weight loss and metabolic status in adults with non-alcoholic fatty liver disease: a randomized clinical trial	2016	0	843
15944	I. Merikanto and T. Partonen	Increase in eveningness and insufficient sleep among adults in population-based cross-sections from 2007 to 2017	2020	0	844
24347	R. Van Diest and A. Appels	Vital exhaustion and perception of sleep	1992	0	845
8435	F. Gokce, T. Ehring, G. G. Werner and K. Takano	Misperception of sleep is associated with intrinsic motivation toward thinking about sleep	2020	0	846
13141	U. Ladabaum, A. Mannalithara, P. A. Myer and G. Singh	Obesity, abdominal obesity, physical activity, and caloric intake in US adults: 1988 to 2010	2014	0	847
18215	B. L. Parry, S. Javeed, G. A. Laughlin, R. Hauger and P. Clopton	Cortisol circadian rhythms during the menstrual cycle and with sleep deprivation in premenstrual dysphoric disorder and normal control subjects	2000	0	848
26559	C. J. Zelasko	Exercise for weight loss: what are the facts?	1995	0	849
16706	H. F. L. Muhammad, R. G. Vink, N. J. T. Roumans, L. A. J. Arkenbosch, E. C. Mariman and M. A. van Baak	Dietary Intake after Weight Loss and the Risk of Weight Regain: Macronutrient Composition and Inflammatory Properties of the Diet	2017	0	850
10970	M. D. Jakobsen, E. Sundstrup, M. Brandt, A. Z. Kristensen, K. Jay, R. Stelter, E. Lavendt, P. Aagaard and L. L. Andersen	Effect of workplace- versus home-based physical exercise on pain in healthcare workers: study protocol for a single blinded cluster randomized controlled trial	2014	0	851
1312	J. S. Bahl, S. C. Millar, F. Fraysse, J. B. Arnold, M. Taylor, S. Callary, L. B. Solomon and D. Thewlis	Changes in 24-Hour Physical Activity Patterns and Walking Gait Biomechanics After Primary Total Hip Arthroplasty: A 2-Year Follow-up Study	2021	0	852
11426	T. Jönsson, E. Ekvall Hansson, C. A. Thorstensson, F. Eek, P. Bergman and L. E. Dahlberg	The effect of education and supervised exercise on physical activity, pain, quality of life and self-efficacy - an intervention study with a reference group	2018	0	853
22190	J. G. Sonati, M. M. F. De Martino, R. Vilarta, É. da Silva Maciel, R. J. F. Sonati and P. C. Paduan	Quality of Life, Sleep, and Health of Air Traffic Controllers With Rapid Counterclockwise Shift Rotation	2016	0	854
25212	L. Waterman, A. E. Begley, D. J. Buysse, E. Lenze, D. M. Blumberger, I. C. F. Reynolds, B. H. Mulsant and J. F. Karp	Obstructive sleep apnea and antidepressant treatment response in older adults	2015	0	855
5419	H. M. de Morree and S. M. Marcora	Effects of isolated locomotor muscle fatigue on pacing and time trial performance	2013	0	856
4300	J. Chung	Social support, social strain, sleep quality, and actigraphic sleep characteristics: evidence from a national survey of US adults	2017	0	857
20794	H. L. Sargenius, S. Lydersen and K. Hestad	Neuropsychological function in individuals with morbid obesity: A cross-sectional study	2017	0	858
1234	E. Azadian, H. R. Torbati, A. R. Kakhki and N. Farahpour	The effect of dual task and executive training on pattern of gait in older adults with balance impairment: A Randomized controlled trial	2016	0	859
7875	P. Gander, M. Van Den Berg and L. Signal	Sleep and sleepiness of fishermen on rotating schedules	2008	0	860
2413	T. Bohman, L. Alfredsson, J. Hallqvist, E. Vingård and E. Skillgate	The influence of self-reported leisure time physical activity and the body mass index on recovery from persistent back pain among men and women: a population-based cohort study	2013	0	861
13373	J. Lasselin, M. Ingre, C. Regenbogen, M. J. Olsson, M. Garke, M. Brytting, R. Edgar, M. Lekander and J. Axelsson	Sleep during naturally occurring respiratory infections: A pilot study	2019	0	862
12247	J. E. Kim and S. S. Kim	[The Effects of Mobile Social Networking Service-Based Cognitive Behavior Therapy on Insomnia in Nurses]	2017	0	863
5427	D. C. De Oliveira, P. R. C. Ferreira, A. B. G. Silveira Fernandes, T. B. F. Pacheco, M. M. L. Avelino, F. A. D. C. Cavalcanti, E. R. Vieira and T. F. Campos	Circadian activity rhythm and fragmentation are associated with sleep-wake patterns and sleep quality in patients with stroke	2019	0	864
23288	S. Taylor, M. Korpusik, S. Das, C. Gilhooly, R. Simpson, J. Glass and S. Roberts	Use of Natural Spoken Language With Automated Mapping of Self-reported Food Intake to Food Composition Data for Low-Burden Real-time Dietary Assessment: Method Comparison Study	2021	0	865
2581	C. Boudebesse, P. A. Geoffroy, C. Henry, A. Germain, J. Scott, M. Lajnef, M. Leboyer, F. Bellivier and B. Etain	Links between sleep and body mass index in bipolar disorders: an exploratory study	2015	0	866
22332	A. Sprenger, F. D. Weber, B. Machner, S. Talamo, S. Scheffelmeier, J. Bethke, C. Helmchen, S. Gais, H. Kimmig and J. Born	Deprivation and Recovery of Sleep in Succession Enhances Reflexive Motor Behavior	2015	0	867
9788	V. Herbert, D. Pratt, R. Emsley and S. D. Kyle	Predictors of nightly subjective-objective sleep discrepancy in poor sleepers over a seven-day period	2017	0	868
8532	A. D. Goode, E. A. Winkler, M. M. Reeves and E. G. Eakin	Relationship between intervention dose and outcomes in living well with diabetes--a randomized trial of a telephone-delivered lifestyle-based weight loss intervention	2015	0	869
2138	M. T. Bianchi, K. L. Williams, S. McKinney and J. M. Ellenbogen	The subjective-objective mismatch in sleep perception among those with insomnia and sleep apnea	2013	0	870
1367	L. N. Bakken, H. S. Kim, A. Finset and A. Lerdal	Stroke patients' functions in personal activities of daily living in relation to sleep and socio-demographic and clinical variables in the acute phase after first-time stroke and at six months of follow-up	2012	0	871
22959	L. G. Sylvia, E. S. Friedman, J. H. Kocsis, E. E. Bernstein, B. D. Brody, G. Kinrys, D. E. Kemp, R. C. Shelton, S. L. McElroy, W. V. Bobo, M. Kamali, M. G. McInnis, M. Tohen, C. L. Bowden, T. A. Ketter, T. Deckersbach, J. R. Calabrese, M. E. Thase, N. A. Reilly-Harrington, V. Singh, D. J. Rabideau and A. A. Nierenberg	Association of exercise with quality of life and mood symptoms in a comparative effectiveness study of bipolar disorder	2013	0	872
24518	M. P. Varghese, R. Balakrishnan and S. Pailoor	Association between a guided meditation practice, sleep and psychological well-being in type 2 diabetes mellitus patients	2018	0	873
9345	J. Harland, M. White, C. Drinkwater, D. Chinn, L. Farr and D. Howel	The Newcastle exercise project: a randomised controlled trial of methods to promote physical activity in primary care	1999	0	874
1484	B. Baran and R. Spencer	Effects of aging on sleep dependent processing of emotional reactivity	2012	0	875
13372	C. Lassale, L. Fezeu, V. A. Andreeva, S. Hercberg, A. P. Kengne, S. Czernichow, E. Kesse-Guyot, C. Lassale, L. Fezeu, V. A. Andreeva, S. Hercberg, A. P. Kengne, S. Czernichow and E. Kesse-Guyot	Association between dietary scores and 13-year weight change and obesity risk in a French prospective cohort	2012	0	876
23897	R. Truninger, H. Uthoff, J. Capraro, B. Frauchiger, G. A. Spinas and P. Wiesli	Glucose control during a driving training in patients with type 1 and type 2 diabetes mellitus - a randomised, controlled trial	2013	0	877
23473	E. A. Thomas, J. L. Bechtell, B. E. Vestal, S. L. Johnson, D. H. Bessesen, J. R. Tregellas and M. A. Cornier	Eating-related behaviors and appetite during energy imbalance in obese-prone and obese-resistant individuals	2013	0	878
14003	P. B. Liberalesso, K. F. D'Andrea, M. L. Cordeiro, B. S. Zeigelboim, J. M. Marques and A. L. Jurkiewicz	Effects of sleep deprivation on central auditory processing	2012	0	879
9800	D. M. Hermann, J. Mullington, D. Hinze-Selch, W. Schreiber, C. Galanos and T. Pollmächer	Endotoxin-induced changes in sleep and sleepiness during the day	1998	0	880
25225	C. N. Watling, G. S. Larue, J. M. Wood and A. Black	An on-road examination of daytime and evening driving on rural roads: physiological, subjective, eye gaze, and driving performance outcomes	2022	0	881
3691	D. Cazzoli, C. A. Antoniades, C. Kennard, T. Nyffeler, C. L. Bassetti and R. M. Muri	Eye movements discriminate fatigue due to chronotypical factors and time spent on task - A double dissociation	2014	0	882
26744	Y. Zhu and J. H. Hollis	Increasing the number of chews before swallowing reduces meal size in normal-weight, overweight, and obese adults	2014	0	883
8276	M. Gill, P. Haerich, K. Westcott, K. L. Godenick and J. A. Tucker	Cognitive performance following modafinil versus placebo in sleep-deprived emergency physicians: a double-blind randomized crossover study	2006	0	884
555	R. Alonso-Domínguez, N. Sánchez-Aguadero, M. C. Patino-Alonso, L. García-Ortiz, J. I. Recio-Rodríguez and M. A. Gómez-Marcos	Effect of a multifactorial intervention on the increase in physical activity in subjects with type 2 diabetes mellitus: a randomized clinical trial (EMID Study)	2019	0	885
25063	C. Wang, Y. Zhu, C. Dong, Z. Zhou and X. Zheng	Effects of various doses of caffeine ingestion on intermittent exercise performance and cognition	2020	0	886
10023	N. Hobbs, A. Godfrey, J. Lara, L. Errington, T. D. Meyer, L. Rochester, M. White, J. C. Mathers and F. F. Sniehotta	Are behavioral interventions effective in increasing physical activity at 12 to 36 months in adults aged 55 to 70 years? A systematic review and meta-analysis	2013	0	887
18786	L. R. Pinto Jr, M. C. R. Pinto, L. I. Goulart, E. Truksinas, M. V. Rossi, C. M. Morin and S. Tufik	Sleep perception in insomniacs, sleep-disordered breathing patients, and healthy volunteers - An important biologic parameter of sleep	2009	0	888
18413	N. Pelletier-Fleury, N. Meslier, F. Gagnadoux, C. Person, D. Rakotonanahary, H. Ouksel, B. Fleury and J. L. Racineux	Economic arguments for the immediate management of moderate-to-severe obstructive sleep apnoea syndrome	2004	0	889
12674	M. Kopp, M. Steinlechner, G. Ruedl, L. Ledochowski, G. Rumpold and A. H. Taylor	Acute effects of brisk walking on affect and psychological well-being in individuals with type 2 diabetes	2012	0	890
11553	N. Kadloglu, U. Y. Sert, S. G. Sariaslan, K. Mursel and S. Celen	Sleep Disorders in Pregnancy, Influencing Factors and Quality of Life	2022	0	891
5082	K. Daiki, K. Nagato, O. Yasuhiro, A. Hiroko and T. Osamu	Longitudinal relationships between cardiovascular events, risk factors, and time-dependent sleep duration	2018	0	892
13476	T. Le, S. W. Flatt, L. Natarajan, B. Pakiz, E. L. Quintana, D. D. Heath, B. K. Rana and C. L. Rock	Effects of Diet Composition and Insulin Resistance Status on Plasma Lipid Levels in a Weight Loss Intervention in Women	2016	0	893
9565	M. Hayashi, Y. Chikazawa and T. Hori	Short nap versus short rest: recuperative effects during VDT work	2004	0	894
7178	E. Filaire, A. Massart, J. Hua and C. Le Scanff	Dietary Intake, Eating Behaviors, and Diurnal Patterns of Salivary Cortisol and Alpha-Amylase Secretion Among Professional Young Adult Female Tennis Players	2015	0	895
17147	W. H. Neumeier, N. Guerra, K. Hsieh, M. Thirumalai, D. Ervin and J. H. Rimmer	POWERSforID: Personalized online weight and exercise response system for individuals with intellectual disability: A randomized controlled trial	2021	0	896
19329	C. L. Raison, D. B. Rye, B. J. Woolwine, G. J. Vogt, B. M. Bautista, J. R. Spivey and A. H. Miller	Chronic interferon-alpha administration disrupts sleep continuity and depth in patients with hepatitis C: Association with fatigue, motor slowing, and increased evening cortisol	2010	0	897
5762	E. B. Diago, S. Martinez-Horta, S. S. Lasaosa, A. V. Alebesque, J. Perez-Perez, J. Kulisevsky and J. L. Del Val	Circadian rhythm, cognition, and mood disorders in huntington's disease	2018	0	898
19519	J. Rayner, E. D'Arcy, L. J. Ross, A. Hodge and D. A. J. M. Schoenaker	Carbohydrate restriction in midlife is associated with higher risk of type 2 diabetes among Australian women: A cohort study	2020	0	899
3658	V. A. Catenacci, D. M. Ostendorf, Z. Pan, K. Bing, L. T. Wayland, E. Seyoum, B. L. Stauffer, S. Phelan, S. A. Creasy, A. E. Caldwell, H. R. Wyatt, D. H. Bessesen and E. L. Melanson	The Impact of Timing of Exercise Initiation on Weight Loss: An 18-Month Randomized Clinical Trial	2019	0	900
4275	S. I. Chrysostomakis, E. N. Simantirakis, S. E. Schiza, I. K. Karalis, N. C. Klapsinos, N. M. Siafakas and P. E. Vardas	Continuous positive airway pressure therapy lowers vagal tone in patients with obstructive sleep apnoea-hypopnoea syndrome	2006	0	901
2664	C. Bragg, B. Desbrow, S. Hall and C. Irwin	Effect of meal glycemic load and caffeine consumption on prolonged monotonous driving performance	2017	0	902
20242	M. C. Rossi, A. Nicolucci, P. Di Bartolo, D. Bruttomesso, A. Girelli, F. J. Ampudia, D. Kerr, A. Ceriello, L. Mayor Cde, F. Pellegrini, D. Horwitz and G. Vespasiani	Diabetes Interactive Diary: a new telemedicine system enabling flexible diet and insulin therapy while improving quality of life: an open-label, international, multicenter, randomized study	2010	0	903
25272	T. E. Weaver, C. L. Drake, H. Benes, T. Stern, J. Maynard, S. G. Thein, J. M. Andry, Sr., J. D. Hudson, D. Chen, L. P. Carter, M. Bron, L. Lee, J. Black and R. K. Bogan	Effects of Solriamfetol on Quality-of-Life Measures from a 12-Week Phase 3 Randomized Controlled Trial	2020	0	904
13397	E. Y. Y. Lau, M. L. Wong, B. Rusak, Y. C. Lam, Y. K. Wing, C. H. Tseng and T. M. C. Lee	The coupling of short sleep duration and high sleep need predicts riskier decision making	2019	0	905
22786	M. Suetsugi, Y. Mizuki, K. Yamamoto, S. Uchida and Y. Watanabe	The effect of placebo administration on the first-night effect in healthy young volunteers	2007	0	906
23532	C. S. Thornton, W. H. Tsai, M. J. Santana, E. D. Penz, W. W. Flemons, K. L. Fraser, P. J. Hanly and S. R. Pendharkar	Effects of Wait Times on Treatment Adherence and Clinical Outcomes in Patients With Severe Sleep-Disordered Breathing: A Secondary Analysis of a Noninferiority Randomized Clinical Trial	2020	0	907
22053	S. Smith and J. Trinder	The effect of arousals during sleep onset on estimates of sleep onset latency	2000	0	908
26024	S. Wyke, C. Bunn, E. Andersen, M. N. Silva, F. van Nassau, P. McSkimming, S. Kolovos, J. M. R. Gill, C. M. Gray, K. Hunt, A. S. Anderson, J. Bosmans, J. G. M. Jelsma, S. Kean, N. Lemyre, D. W. Loudon, L. Macaulay, D. J. Maxwell, A. McConnachie, N. Mutrie, M. Nijhuis-van der Sanden, H. V. Pereira, M. Philpott, G. C. Roberts, J. Rooksby, B. Røynesdal Ø, N. Sattar, M. Sørensen, P. J. Teixeira, S. Tr…	The effect of a programme to improve men's sedentary time and physical activity: The European Fans in Training (EuroFIT) randomised controlled trial	2019	0	909
5389	L. de Jonge, X. Zhao, M. S. Mattingly, S. M. Zuber, P. Piaggi, G. Csako and G. Cizza	Poor sleep quality and sleep apnea are associated with higher resting energy expenditure in obese individuals with short sleep duration	2012	0	910
24565	K. Veeramachaneni, J. M. Francetich, J. R. Dietch, D. J. Taylor and K. Kelly	The role of sleep parameters and insomnia status in predicting perceived stress	2017	0	911
9319	K. Harada, K. Masumoto and N. Kondo	Daily and longitudinal associations of out-of-home time with objectively measured physical activity and sedentary behavior among middle-aged and older adults	2019	0	912
1816	M. Behrens, A. Mau-Moeller, A. Lischke, F. Katlun, M. Gube, V. Zschorlich, R. Skripitz and M. Weippert	Mental Fatigue Increases Gait Variability During Dual-task Walking in Old Adults	2018	0	913
20699	C. San Martín Valenzuela, L. D. Moscardó, J. López-Pascual, P. Serra-Añó and J. M. Tomás	Effects of Dual-Task Group Training on Gait, Cognitive Executive Function, and Quality of Life in People With Parkinson Disease: Results of Randomized Controlled DUALGAIT Trial	2020	0	914
10802	O. Itani, Y. Kaneita, M. Tokiya, M. Jike, A. Murata, S. Nakagome, Y. Otsuka and T. Ohida	Short sleep duration, shift work, and actual days taken off work are predictive life-style risk factors for new-onset metabolic syndrome: A seven-year cohort study of 40,000 male workers	2017	0	915
1506	D. G. Barbosa, R. D. Andrade, M. O. Santos, R. C. D. Silva, T. S. Beltrame and E. P. Gomes Felden	Assessment of sleep in subjects with visual impairment: Comparison using subjective and objective methods	2017	0	916
5454	E. De Valck, R. Cluydts and S. Pirrera	Effect of cognitive arousal on sleep latency, somatic and cortical arousal following partial sleep deprivation	2004	0	917
6211	U. Dundar, O. Solak, H. Toktas, U. S. Demirdal, V. Subasi, V. Kavuncu and D. Evcik	Effect of aquatic exercise on ankylosing spondylitis: a randomized controlled trial	2014	0	918
6487	M. Elbaz, K. Yauy, A. Metlaine, M. Martoni and D. Leger	Validation of a new actigraph motion watch versus polysomnography on 70 healthy and suspected sleepdisordered subjects	2012	0	919
323	T. Akerstedt, G. Kecklund and A. Knutsson	Manifest sleepiness and the spectral content of the EEG during shift work	1991	0	920
15800	S. A. Mears, P. Watson and S. M. Shirreffs	Thirst responses following high intensity intermittent exercise when access to ad libitum water intake was permitted, not permitted or delayed	2016	0	921
19582	S. Reeve, R. Emsley, B. Sheaves and D. Freeman	Disrupting Sleep: The Effects of Sleep Loss on Psychotic Experiences Tested in an Experimental Study With Mediation Analysis	2018	0	922
22901	H. Suzuki, K. Moriguchi, M. Matsuura, T. Kojima, T. Matsuda, Y. Noda, H. Minemura, H. Yamamoto, T. Akashiba and T. Horie	Two nap sleep test: An easy objective sleepiness test	2000	0	923
6605	Y. W. Endeshaw, W. B. White, M. Kutner, J. G. Ouslander, D. L. Bliwise, Y. W. Endeshaw, W. B. White, M. Kutner, J. G. Ouslander and D. L. Bliwise	Sleep-disordered breathing and 24-hour blood pressure pattern among older adults	2009	0	924
19196	M. Pylkkönen, A. Tolvanen, C. Hublin, J. Kaartinen, K. Karhula, S. Puttonen, M. Sihvola and M. Sallinen	Effects of alertness management training on sleepiness among long-haul truck drivers: A randomized controlled trial	2018	0	925
1330	K. J. Bailey, J. P. Little and M. E. Jung	Self-Monitoring Using Continuous Glucose Monitors with Real-Time Feedback Improves Exercise Adherence in Individuals with Impaired Blood Glucose: A Pilot Study	2016	0	926
11975	G. Keklund and T. Akerstedt	Objective components of individual differences in subjective sleep quality	1997	0	927
13611	S. Lee, B.-J. Ko, Y. Gong, K. Han, A. Lee, B.-D. Han, Y. Yoon, S. Park, J.-H. Kim and C. Mantzoros	Self-reported eating speed in relation to non-alcoholic fatty liver disease in adults	2016	0	928
8904	P. J. Guillausseau and W. Greb	24-hour glycemic profile in type 2 diabetic patients treated with gliclazide modified release once daily	2001	0	929
20342	R. R. Rubin, M. Peyrot, N. Y. Wang, J. W. Coughlin, G. J. Jerome, S. L. Fitzpatrick, W. L. Bennett, A. Dalcin, G. Daumit, N. Durkin, Y. T. Chang, H. C. Yeh, T. A. Louis and L. J. Appel	Patient-reported outcomes in the practice-based opportunities for weight reduction (POWER) trial	2013	0	930
24853	U. von Thiele Schwarz, P. Lindfors and U. Lundberg	Health-related effects of worksite interventions involving physical exercise and reduced workhours	2008	0	931
10238	J. A. Horne, N. R. Anderson and R. T. Wilkinson	Effects of sleep deprivation on signal detection measures of vigilance: implications for sleep function	1983	0	932
20992	H. Schiller, M. Lekander, K. Rajaleid, C. Hellgren, T. Åkerstedt, P. Barck-Holst and G. Kecklund	Total workload and recovery in relation to worktime reduction: a randomised controlled intervention study with time-use data	2018	0	933
4905	T. Cronlein, A. Lehner, P. Schussler, P. Geisler, R. Rupprecht and T. C. Wetter	Changes in Subjective-Objective Sleep Discrepancy Following Inpatient Cognitive Behavior Therapy for Insomnia	2019	0	934
3115	L. E. Burke, A. G. Hudson, M. T. Warziski, M. A. Styn, E. Music, O. U. Elci and S. M. Sereika	Effects of a vegetarian diet and treatment preference on biochemical and dietary variables in overweight and obese adults: a randomized clinical trial	2007	0	935
6203	M. Duncan, C. Vandelanotte, G. S. Kolt, R. R. Rosenkranz, C. M. Caperchione, E. S. George, H. Ding, C. Hooker, M. Karunanithi, A. J. Maeder, M. Noakes, R. Tague, P. Taylor, P. Viljoen and W. K. Mummery	Effectiveness of a web- and mobile phone-based intervention to promote physical activity and healthy eating in middle-aged males: randomized controlled trial of the ManUp study	2014	0	936
18296	S. Patra and S. Telles	Positive impact of cyclic meditation on subsequent sleep	2009	0	937
21045	S. Schmidt, D. A. Finan, A. K. Duun-Henriksen, J. B. Jørgensen, H. Madsen, H. Bengtsson, J. J. Holst, S. Madsbad and K. Nørgaard	Effects of everyday life events on glucose, insulin, and glucagon dynamics in continuous subcutaneous insulin infusion-treated type 1 diabetes: collection of clinical data for glucose modeling	2012	0	938
2024	J. Y. Bernard, S. Ng, P. Natarajan, S. L. Loy, I. M. Aris, M. T. Tint, Y. S. Chong, L. Shek, J. Chan, K. M. Godfrey, C. M. Khoo, M. K. S. Leow, F. Müller‐Riemenschneider and S. Y. Chan	Associations of physical activity levels and screen time with oral glucose tolerance test profiles in Singaporean women of reproductive age actively trying to conceive: the S‐PRESTO study	2019	0	939
20952	A. Schaller, K. Rudolf, L. Dejonghe, C. Grieben and I. Froboese	Influencing Factors on the Overestimation of Self-Reported Physical Activity: A Cross-Sectional Analysis of Low Back Pain Patients and Healthy Controls	2016	0	940
6735	C. A. Espie, R. Emsley, S. D. Kyle, C. Gordon, C. L. Drake, A. N. Siriwardena, J. Cape, J. C. Ong, B. Sheaves, R. Foster, D. Freeman, J. Costa-Font, A. Marsden and A. I. Luik	Effect of Digital Cognitive Behavioral Therapy for Insomnia on Health, Psychological Well-being, and Sleep-Related Quality of Life: A Randomized Clinical Trial	2019	0	941
13703	N. E. Leland, D. Fogelberg, A. Sleight, T. Mallinson, C. Vigen, J. Blanchard, M. Carlson and F. Clark	Napping and Nighttime Sleep: Findings From an Occupation-Based Intervention	2016	0	942
9017	B. Gyawali, R. Sharma, S. R. Mishra, D. Neupane, A. Vaidya, A. Sandbæk and P. Kallestrup	Effectiveness of a Female Community Health Volunteer-Delivered Intervention in Reducing Blood Glucose Among Adults With Type 2 Diabetes: An Open-Label, Cluster Randomized Clinical Trial	2021	0	943
26134	E. M. Yamazaki, K. M. Rosendahl-Garcia, C. E. Casale, L. E. MacMullen, A. J. Ecker, J. N. Kirkpatrick and N. Goel	Left Ventricular Ejection Time Measured by Echocardiography Differentiates Neurobehavioral Resilience and Vulnerability to Sleep Loss and Stress	2021	0	944
17687	S. J. Oliver, R. J. Costa, S. J. Laing, J. L. Bilzon and N. P. Walsh	One night of sleep deprivation decreases treadmill endurance performance	2009	0	945
3218	D. J. Buysse, E. A. Nofzinger, A. Germain, C. C. Meltzer, A. Wood, H. Ombao, D. J. Kupfer and R. Y. Moore	Regional brain glucose metabolism during morning and evening wakefulness in humans: preliminary findings	2004	0	946
20318	D. S. Rowlands and D. P. Wadsworth	Effect of high-protein feeding on performance and nitrogen balance in female cyclists	2011	0	947
25822	M. Wnuk, T. Popiela, L. Drabik, P. Brzegowy, B. Lasocha, D. Wloch-Kopec, R. Pulyk, J. Jagiella, M. Wiacek, R. Kaczorowski, H. Bartosik-Psujek and A. Slowik	Fasting Hyperglycemia and Long-term Outcome in Patients with Acute Ischemic Stroke Treated with Mechanical Thrombectomy	2020	0	948
19795	K. C. Richards, C. Lambert, C. K. Beck, D. L. Bliwise, W. J. Evans, G. K. Kalra, M. H. Kleban, R. Lorenz, K. Rose, N. S. Gooneratne and D. H. Sullivan	Strength training, walking, and social activity improve sleep in nursing home and assisted living residents: randomized controlled trial	2011	0	949
16532	K. Morgan, S. Dixon, N. Mathers, J. Thompson and M. Tomeny	Psychological treatment for insomnia in the regulation of long-term hypnotic drug use	2004	0	950
24760	N. Vincent, S. Penner and S. Lewycky	What predicts patients' perceptions of improvement in insomnia?	2006	0	951
8935	A. Gundel, J. Drescher, H. Maas, A. Samel and M. Vejvoda	Sleepiness of civil airline pilots during two consecutive night flights of extended duration	1995	0	952
2475	M. H. Bonnet and S. E. Moore	The threshold of sleep: perception of sleep as a function of time asleep and auditory threshold	1982	0	953
7099	L. K. Fernyhough, C. C. Horwath, A. J. Campbell, M. C. Robertson and W. J. Busby	Changes in dietary intake during a 6-year follow-up of an older population	1999	0	954
10848	K. P. Izawa, S. Yamada, K. Oka, S. Watanabe, K. Omiya, S. Iijima, Y. Hirano, T. Kobayashi, Y. Kasahara, H. Samejima and N. Osada	Long-term exercise maintenance, physical activity, and health-related quality of life after cardiac rehabilitation	2004	0	955
5752	L. Di Milia, N. L. Rogers and T. Akerstedt	Sleepiness, Long Distance Commuting and Night Work as Predictors of Driving Performance	2012	0	956
920	P. J. Arciero, R. Edmonds, F. He, E. Ward, E. Gumpricht, A. Mohr, M. J. Ormsbee and A. Astrup	Protein-Pacing Caloric-Restriction Enhances Body Composition Similarly in Obese Men and Women during Weight Loss and Sustains Efficacy during Long-Term Weight Maintenance	2016	0	957
15642	S. O. McDoniel and R. S. Hammond	A 24-week randomised controlled trial comparing usual care and metabolic-based diet plans in obese adults	2010	0	958
9885	M. Heydari, J. Freund and S. H. Boutcher	The Effect of High-Intensity Intermittent Exercise on Body Composition of Overweight Young Males	2012	0	959
978	M. G. Arnett	The effect of a morning and afternoon practice schedule on morning and afternoon swim performance	2001	0	960
6360	J. D. Edinger, W. K. Wohlgemuth, R. A. Radtke, G. R. Marsh and R. E. Quillian	Cognitive behavioral therapy for treatment of chronic primary insomnia: a randomized controlled trial	2001	0	961
18090	A. Papalazarou, M. Yannakoulia, S. A. Kavouras, V. Komesidou, G. Dimitriadis, A. Papakonstantinou and L. S. Sidossis	Lifestyle intervention favorably affects weight loss and maintenance following obesity surgery	2010	0	962
10427	J. Hudson, S. Yates, P. Williams, J. Guptill, W. Byrnes and N. D'Cruz	Effects of lacosamide on sleep parameters in healthy subjects: Results from an open-label study	2014	0	963
11769	J. Karlsson, L. Sjostrom and M. Sullivan	Swedish obese subjects (SOS)--an intervention study of obesity. Two-year follow-up of health-related quality of life (HRQL) and eating behavior after gastric surgery for severe obesity	1998	0	964
25539	E. M. Whyte, M. A. Dew, A. Gildengers, E. J. Lenze, A. Bharucha, B. H. Mulsant and I. C. F. Reynolds	Time course of response to antidepressants in late-life major depression: Therapeutic implications	2004	0	965
24229	F. X. Valente, F. G. Cândido, L. L. Lopes, D. M. Dias, S. D. L. Carvalho, P. F. Pereira and J. Bressan	Effects of coconut oil consumption on energy metabolism, cardiometabolic risk markers, and appetitive responses in women with excess body fat	2018	0	966
26285	H. Yilmaz and I. Iskesen	Follow-up with objective and subjective tests of the sleep characteristics of patients after cardiac surgery	2007	0	967
15706	J. E. McHugh and B. A. Lawlor	Perceived health status is associated with hours of exercise per week in older adults independent of physical health	2013	0	968
8154	A. Gershon, C. N. Kaufmann, C. A. Depp, S. Miller, D. Do, J. M. Zeitzer and T. A. Ketter	Subjective versus objective evening chronotypes in bipolar disorder	2018	0	969
12635	I. G. Kong, S. Y. Kim, M. S. Kim, B. Park, J. H. Kim and H. G. Choi	Olfactory Dysfunction Is Associated with the Intake of Macronutrients in Korean Adults	2016	0	970
19899	A. Rissanen, M. Lean, S. Rössner, K. R. Segal and L. Sjöström	Predictive value of early weight loss in obesity management with orlistat: an evidence-based assessment of prescribing guidelines	2003	0	971
24747	S. Villet, R. L. Chiolero, M. D. Bollmann, J. Revelly, M. Cayeux, J. Delarue and M. M. Berger	Negative impact of hypocaloric feeding and energy balance on clinical outcome in ICU patients	2005	0	972
13197	B. J. Lalor, S. L. Halson, J. Tran, J. G. Kemp and S. J. Cormack	No Compromise of Competition Sleep Compared With Habitual Sleep in Elite Australian Footballers	2018	0	973
314	T. Akerstedt, A. Anund, J. Axelsson and G. Kecklund	Subjective sleepiness is a sensitive indicator of insufficient sleep and impaired waking function	2014	0	974
10739	D. Ionescu, H. S. Driver, E. Heon, J. Flanagan and C. M. Shapiro	Sleep and daytime sleepiness in retinitis pigmentosa patients	2001	0	975
12071	N. Kerner, A. Malovichko, G. Pelton, S. Donepudi, P. Tandon, D. P. Devanand and S. Roose	Obstructive sleep apnea and risk of mild cognitive impairment in older adults with depression	2015	0	976
15433	K. Matsui, Y. Komada, I. Okajima, Y. Takaesu, K. Kuriyama and Y. Inoue	A Cross-Sectional Study of Evening Hyperphagia and Nocturnal Ingestion: Core Constituents of Night Eating Syndrome with Different Background Factors	2021	0	977
4945	E. Csábi, M. Várszegi, T. Sefcsik and D. Németh	[Effect of two month positive airway pressure therapy on the structure of sleep, cognitive function and anxiety]	2012	0	978
18317	P. D. Patterson, C. G. Moore, F. X. Guyette, J. M. Doman, D. Sequeira, H. A. Werman, D. Swanson, D. Hostler, J. Lynch, L. Russo, L. Hines, K. Swecker, M. S. Runyon and D. J. Buysse	Fatigue mitigation with SleepTrackTXT2 in air medical emergency care systems: Study protocol for a randomized controlled trial	2017	0	979
3887	J. P. Chaput, J. P. Després, C. Bouchard and A. Tremblay	The association between sleep duration and weight gain in adults: a 6-year prospective study from the Quebec Family Study	2008	0	980
24274	E. M. van de Glind, L. Hooft, L. R. Tulner, J. H. Tulen, I. M. Kuper, H. L. Hamburger, S. E. de Rooij and B. C. van Munster	Acetaminophen for self-reported sleep problems in an elderly population (ASLEEP): study protocol of a randomized placebo-controlled double-blind trial	2014	0	981
21607	D. A. Shiffer, M. Minonzio, F. Dipaola, M. Bertola, M. Di Pilla, F. Colapietro, E. Brunetta, A. R. Zamuner, R. Furlan and F. Barbic	Effects of clockwise and counter clockwise rotation of job shift on sleep quality and concentration capability in nurses	2017	0	982
15487	V. Mavjee and J. A. Horne	Boredom effects on sleepiness/alertness in the early afternoon vs. early evening and interactions with warm ambient temperature	1994	0	983
19482	H. Rau, P. Williams, M. Cribbet, L. Vaux, D. Bride and M. Silver	Dispositional mindfulness and sleep: A transactional model of stress regulation, autonomic arousal, and overnight restoration in daily life	2014	0	984
13173	J. S. Lai, C. Oldmeadow, A. J. Hure, M. McEvoy, J. Byles and J. Attia	Longitudinal diet quality is not associated with depressive symptoms in a cohort of middle-aged Australian women	2016	0	985
5717	B. L. Devlin, M. Kingsley, M. D. Leveritt and R. Belski	SEASONAL CHANGES IN SOCCER PLAYERS' BODY COMPOSITION AND DIETARY INTAKE PRACTICES	2017	0	986
17228	A. N. Nicholson and C. Turner	Intensive and sustained air operations: potential use of the stimulant, pemoline	1998	0	987
25449	K. A. Wesnes, M. L. Barrett and J. K. Udani	An evaluation of the cognitive and mood effects of an energy shot over a 6h period in volunteers: a randomized, double-blind, placebo controlled, cross-over study	2013	0	988
24845	S. L. Volpe, H. W. Huang, K. Larpadisorn and Lesser, II	Effect of chromium supplementation and exercise on body composition, resting metabolic rate and selected biochemical parameters in moderately obese women following an exercise program	2001	0	989
185	A. Adan and M. Sanchez-Turet	Effects of smoking on diurnal variations of subjective activation and mood	2000	0	990
1463	E. Banks, L. Lim, S.-A. Seubsman, C. Bain and A. Sleigh	Relationship of obesity to physical activity, domestic activities, and sedentary behaviours: cross-sectional findings from a national cohort of over 70,000 Thai adults	2011	0	991
20254	V. S. Rotenberg, P. Indursky, L. Kayumov, P. Sirota and Y. Melamed	The relationship between subjective sleep estimation and objective sleep variables in depressed patients	2000	0	992
22507	S. Stenholm, J. Head, M. Kivimäki, L. L. M. Hanson, J. Pentti, N. H. Rod, A. J. Clark, T. Oksanen, H. Westerlund, J. Vahtera and L. L. Magnusson Hanson	Sleep Duration and Sleep Disturbances as Predictors of Healthy and Chronic Disease-Free Life Expectancy Between Ages 50 and 75: A Pooled Analysis of Three Cohorts	2019	0	993
6705	M. K. Erman, D. J. Seiden, R. Yang and R. Dammerman	Efficacy and tolerability of armodafinil: effect on clinical condition late in the shift and overall functioning of patients with excessive sleepiness associated with shift work disorder	2011	0	994
7986	R. Gary and S. Y. Lee	Physical function and quality of life in older women with diastolic heart failure: effects of a progressive walking program on sleep patterns	2007	0	995
10605	V. Ibanez-del Valle, J. Silva, A. B. Castello-Domenech, M. Martinez-Martinez, Y. Verdejo, L. Sanantonio-Camps and O. Cauli	Subjective and objective sleep quality in elderly individuals: The role of psychogeriatric evaluation	2018	0	996
856	J. Antonino Vitale, F. Devetag, S. Colnago and A. La Torre	Effect of mattress on actigraphy-based sleep quality and perceived recovery in top-level athletes: a randomized, double-blind, controlled trial	2019	0	997
23846	K. Trimmel, H. G. Eder, M. Bock, A. Stefanic-Kejik, G. Kl osch and S. Seidel	The (mis)perception of sleep: Factors influencing the discrepancy between self-reported and objective sleep parameters	2021	0	998
3301	J. L. Caldwell, B. F. Prazinko, T. Rowe, D. Norman, K. K. Hall and J. A. Caldwell	Improving daytime sleep with temazepam as a countermeasure for shift lag	2003	0	999
5483	M. J. Dealberto, C. Ferber, L. Garma, P. Lemoine and A. Alperovitch	Factors related to sleep apnea syndrome in sleep clinic patients	1994	0	1000
26733	B. Zhu and C. Fritschi	Patient reported outcomes as predictors of sleep in T2DM adults	2015	0	1001
1997	N. C. Bergmann, L. S. Gasbjerg, S. M. Heimbürger, L. S. L. Krogh, F. Dela, B. Hartmann, J. J. Holst, L. Jessen, M. B. Christensen, T. Vilsbøll, A. Lund and F. K. Knop	No Acute Effects of Exogenous Glucose-Dependent Insulinotropic Polypeptide on Energy Intake, Appetite, or Energy Expenditure When Added to Treatment With a Long-Acting Glucagon-Like Peptide 1 Receptor Agonist in Men With Type 2 Diabetes	2020	0	1002
11576	K. Kaida, T. Akerstedt, G. Kecklund, J. P. Nilsson and J. Axelsson	The effects of asking for verbal ratings of sleepiness on sleepiness and its masking effects on performance	2007	0	1003
17199	T. Ngiap Chuan, T. Mui Suan, H. Siew Wai, T. Chia Chia, L. Zhi Kang Niccol, S. Jing Yao Jonathan, K. Yi Ling Eileen, H. Choon How, N. C. Tan, M. S. Tan, S. W. Hwang, C. C. Teo, Z. K. N. Lee, J. Y. J. Soh, Y. L. E. Koh and C. H. How	Sleep time and pattern of adult individuals in primary care in an Asian urbanized community: A cross-sectional study	2016	0	1004
24620	M. Vercruyssen, P. A. Hancock and T. Mihaly	Time estimation performance before, during, and following physical activity	1989	0	1005
24763	N. K. Vincent and H. Hameed	Relation between adherence and outcome in the group treatment of insomnia	2003	0	1006
4817	S. R. Cox, S. J. Ritchie, M. Allerhand, S. P. Hagenaars, R. Radakovic, D. P. Breen, G. Davies, R. L. Riha, S. E. Harris, J. M. Starr and I. J. Deary	Sleep and cognitive aging in the eighth decade of life	2019	0	1007
6772	L. S. Evangelista, M. A. Hamilton, G. C. Fonarow and K. Dracup	Is exercise adherence associated with clinical outcomes in patients with advanced heart failure?	2010	0	1008
10428	J. Hudson, S. Yates, P. Williams, J. Guptill, K. Simontacchi, W. Byrnes and O. D'Cruz	Lacosamide has no negative effect on sleep parameters in healthy subjects: Results from an open-label study	2014	0	1009
26823	F. M. Zuraikat, M.-P. St-Onge, N. Makarem, H. L. Boege, H. Xi and B. Aggarwal	Evening Chronotype Is Associated with Poorer Habitual Diet in US Women, with Dietary Energy Density Mediating a Relation of Chronotype with Cardiovascular Health	2021	0	1010
22110	C. S. Soares and K. M. de Almondes	Sleep quality and visuospatial performance in rotating shifts workers from a petrochemical company	2017	0	1011
22275	J. Spati, M. Munch, K. Blatter, V. Knoblauch, L. A. Jones and C. Cajochen	Impact of age, sleep pressure and circadian phase on time-of-day estimates	2009	0	1012
24740	R. Villareal	A randomized, open-label, intervention study to evaluate the effect of diet composition on weight gain in obese, type 2 diabetes patients receiving intensive insulin therapy	2009	0	1013
3227	J. E. Byles, G. D. Mishra, M. A. Harris and K. Nair	The problems of sleep for older women: Changes in health outcomes	2003	0	1014
19316	K. Rahman, A. Burton, S. Galbraith, A. Lloyd and U. Vollmer-Conna	Sleep-wake behavior in chronic fatigue syndrome	2011	0	1015
4649	A. H. Coombe, F. Epps, J. Lee, M.-L. Chen, C. C. Imes and E. R. Chasens	Sleep and Self-Rated Health in an Aging Workforce	2019	0	1016
10700	M. Ingre, T. Akerstedt, B. Peters, A. Anund and G. Kecklund	Subjective sleepiness, simulated driving performance and blink duration: Examining individual differences	2006	0	1017
19965	S. S. H. Roberts, W. P. Teo, B. Aisbett and S. A. Warmington	Effects of total sleep deprivation on endurance cycling performance and heart rate indices used for monitoring athlete readiness	2019	0	1018
5059	H. Dadgostar, S. Firouzinezhad, M. Ansari, S. Younespour, A. Mahmoudpour and M. E. Khamseh	Supervised group-exercise therapy versus home-based exercise therapy: Their effects on Quality of Life and cardiovascular risk factors in women with type 2 diabetes	2016	0	1019
1849	I. R. Bell, A. Howerter, N. Jackson, M. Aickin, C. M. Baldwin and R. R. Bootzin	Effects of homeopathic medicines on polysomnographic sleep of young adults with histories of coffee-related insomnia	2011	0	1020
4382	M. Clark, S. E. Hampson, L. Avery and R. Simpson	Effects of a tailored lifestyle self-management intervention in patients with type 2 diabetes	2004	0	1021
23791	N. Trautmann, J. C. Foo, J. Frank, S. H. Witt, F. Streit, J. Treutlein, S. C. von Heydendorff, M. Gilles, A. J. Forstner, U. Ebner-Priemer, M. M. Nöthen, M. Deuschle and M. Rietschel	Response to therapeutic sleep deprivation: a naturalistic study of clinical and genetic factors and post-treatment depressive symptom trajectory	2018	0	1022
4809	K. L. Cox, V. Burke, T. J. Gorely, L. J. Beilin and I. B. Puddey	Controlled comparison of retention and adherence in home- vs center-initiated exercise interventions in women ages 40-65 years: The S.W.E.A.T. Study (Sedentary Women Exercise Adherence Trial)	2003	0	1023
2406	P. Bogui, M. Keita, C. Dah, N. Fidier, M. L. Buguet-Brown and A. Buguet	[The sleep of Africans and Europeans in the Ivory Coast: questionnaire study]	2002	0	1024
9416	R. P. Hart, C. M. Morin and A. M. Best	Neuropsychological performance in elderly insomnia patients	1995	0	1025
6364	A. Edmealem, S. G. Degu, D. Haile, M. Gedfew, B. Bewket and A. Andualem	Sleep Quality and Associated Factors among Diabetes, Hypertension, and Heart Failure Patients at Debre Markos Referral Hospital, Northwest Ethiopia	2020	0	1026
3634	A. Castelnovo, R. Ferri, A. Galbiati, A. Rossi, M. Zucconi, V. Castronovo, L. F. Strambi and M. Manconi	Extreme sleep state misperception: From psychopathology to objective-subjective sleep measures	2021	0	1027
14276	X. Liu and L. Liu	Sleep habits and insomnia in a sample of elderly persons in China	2005	0	1028
6209	S. Duncan, F. Goodyear-Smith, J. McPhee, C. Zinn, A. Grøntved and G. Schofield	Family-centered brief intervention for reducing obesity and cardiovascular disease risk: A randomized controlled trial	2016	0	1029
6913	L. Fardet, A. Kettaneh, J. Gérol, C. Tolédano, K. P. Tiev and J. Cabane	[Short-term effect of dietary-sodium intake on arterial blood pressure of patients treated with systemic corticosteroids: a prospective, randomised, crossover study]	2009	0	1030
13015	H. K. Kuo, C. C. Yang, Y. H. Yu, K. T. Tsai and C. Y. Chen	Gender-specific association between self-reported sleep duration and falls in high-functioning older adults	2010	0	1031
1189	A. Y. Avidan	Sleep disorders in the older patient	2005	0	1032
287	E. Ahsberg, G. Kecklund, T. Akerstedt and G. Francesco	Shiftwork and different dimensions of fatigue	2000	0	1033
20664	R. Salvia, S. D'Amore, G. Graziano, C. Capobianco, M. Sangineto, D. Paparella, P. de Bonfils, G. Palasciano and M. Vacca	Short-term benefits of an unrestricted-calorie traditional Mediterranean diet, modified with a reduced consumption of carbohydrates at evening, in overweight-obese patients	2017	0	1034
10392	R.-J. Huang, C.-H. Lai, S.-D. Lee, F.-Y. Pai, S.-W. Chang, A.-H. Chung, Y.-F. Chang and H. Ting	Objective Sleep Measures in Inpatients With Subacute Stroke Associated With Levels and Improvements in Activities of Daily Living	2018	0	1035
19907	L. M. Ritterband, F. P. Thorndike, L. A. Gonder-Frederick, J. C. Magee, E. T. Bailey, D. K. Saylor and C. M. Morin	Efficacy of an Internet-based behavioral intervention for adults with insomnia	2009	0	1036
12884	P. M. Krueger and E. M. Friedman	Sleep duration in the United States: a cross-sectional population-based study	2009	0	1037
6732	M. A. L. Espeland, José A.: Baker, Laura D.: Neiberg, Rebecca: Kahn, Steven E.: Arnold, Steven E.: Wing, Rena R.: Blackburn, George L.: Bray, George: Evans, Mary: Hazuda, Helen P.: Jeffery, Robert W.: Wilson, Valerie M.: Clark, Jeanne M.: Coday, Mace: Demos-McDermott, Kathryn: Foreyt, John P.: Greenway, Frank: Hill, James O.: Horton, Edward S.	Effect of a long-term intensive lifestyle intervention on prevalence of cognitive impairment	2017	0	1038
22757	C. P. Su, H. L. Lai, E. T. Chang, L. M. Yiin, S. J. Perng and P. W. Chen	A randomized controlled trial of the effects of listening to non-commercial music on quality of nocturnal sleep and relaxation indices in patients in medical intensive care unit	2013	0	1039
5266	N. J. Davis, Y. Ma, L. M. Delahanty, H. J. Hoffman, E. Mayer-Davis, P. W. Franks, J. Brown-Friday, M. Isonaga, A. M. Kriska, E. M. Venditti and J. Wylie-Rosett	Predictors of sustained reduction in energy and fat intake in the Diabetes Prevention Program Outcomes Study intensive lifestyle intervention	2013	0	1040
18904	M. G. Poluéktov and Y. I. Levin	[The results of the Russian multicenter open observational non-comparative study on the efficacy and safety of valdoxan (agomelatin) in the treatment of patients with major depressive disorder and insomnia (the VIVALDI study)]	2013	0	1041
5191	K. Dasgupta, S. Hajna, L. Joseph, D. Da Costa and S. Christopoulos	Effects of meal preparation training on body weight, glycemia, and blood pressure: results of a phase 2 trial in type 2 diabetes	2012	0	1042
23356	S. Y. M. Teo, J. A. Kanaley, K. J. Guelfi, K. J. Marston and T. J. Fairchild	The Effect of Exercise Timing on Glycemic Control: A Randomized Clinical Trial	2020	0	1043
7258	S. Fisher	The microstructure of dual-task interaction. 4. Sleep deprivation and the control of attention	1980	0	1044
23571	P. Tikuisis, A. A. Keefe, T. M. McLellan and G. Kamimori	Caffeine restores engagement speed but not shooting precision following 22 h of active wakefulness	2004	0	1045
14707	Y. Ma, L. Liang, F. Zheng, L. Shi, B. Zhong and W. Xie	Association Between Sleep Duration and Cognitive Decline	2020	0	1046
10972	D. G. Jakovljevic, K. Hallsworth, P. Zalewski, C. Thoma, J. J. Klawe, C. P. Day, J. Newton and M. I. Trenell	Resistance exercise improves autonomic regulation at rest and haemodynamic response to exercise in non-alcoholic fatty liver disease	2013	0	1047
12082	J. M. Kerver, E. J. Yang, S. Obayashi, L. Bianchi and W. O. Song	Meal and snack patterns are associated with dietary intake of energy and nutrients in US adults	2006	0	1048
22045	N. L. Smith, B. M. Psaty, G. H. Rutan, T. Lumley, D. Yanez, P. H. M. Chaves and R. A. Kronmal	The association between time since last meal and blood pressure in older adults: the Cardiovascular Health Study	2003	0	1049
8146	F. Gerlach, T. Ehring, G. G. Werner and K. Takano	Insomnia-related interpretational bias is associated with pre-sleep worry	2020	0	1050
9300	J. H. Hansen and I. M. Holmen	Sleep disturbances among offshore fleet workers: a questionnaire-based survey	2011	0	1051
22790	C. Sugden, T. Athanasiou and A. Darzi	What are the effects of sleep deprivation and fatigue in surgical practice?	2012	0	1052
2857	P. G. Brooker, S. R. Gomersall, N. A. King and M. D. Leveritt	Examining the role of EXERCISE Time-Of-DAY for weight loss and associated health outcomes: Study protocol for a randomised controlled trial (EXERCISE-TODAY)	2019	0	1053
20015	A. W. Roddam, E. Spencer, E. Banks, V. Beral, G. Reeves, P. Appleby, I. Barnes, D. C. Whiteman, T. J. Key, A. W. Roddam, E. Spencer, E. Banks, V. Beral, G. Reeves, P. Appleby, I. Barnes, D. C. Whiteman and T. J. Key	Reproducibility of a short semi-quantitative food group questionnaire and its performance in estimating nutrient intake compared with a 7-day diet diary in the Million Women Study	2005	0	1054
25026	J. K. Walsh, S. Thacker, L. J. Knowles, T. Tasker and I. M. Hunneyball	The partial positive allosteric GABA(A) receptor modulator EVT 201 is efficacious and safe in the treatment of adult primary insomnia patients	2009	0	1055
7924	A. Garcia-Alvarez, C. A. Cunningham, B. Mui, L. Penn, E. M. Spaulding, J. M. Oakes, J. Divers, S. L. Dickinson, X. Xu and L. J. Cheskin	A randomized, placebo-controlled crossover trial of a decaffeinated energy drink shows no significant acute effect on mental energy	2020	0	1056
23515	T. Thomsen, M. Aadahl, N. Beyer, M. L. Hetland, K. B. Loppenthin, J. Midtgaard, R. Christensen, S. M. Nielsen, M. Ostergaard, P. Jennum and B. A. Esbensen	Sustained Long-Term Efficacy of Motivational Counseling and Text Message Reminders on Daily Sitting Time in Patients With Rheumatoid Arthritis: Long-Term Follow-up of a Randomized, Parallel-Group Trial	2020	0	1057
16981	W. Nan, Z. Junyi, F. Shu, Z. Junmin, N. Wang, J. Zou, S. Fang and J. Zhou	Association between daytime napping and obesity in Chinese middle-aged and older adults	2020	0	1058
15293	C. Martín-Borràs, M. Giné-Garriga, E. Martínez, C. Martín-Cantera, E. Puigdoménech, M. Solà, E. Castillo, A. M. Beltrán, A. Puig-Ribera, J. M. Trujillo, O. Pueyo, J. Pueyo, B. Rodríguez and N. Serra-Paya	Effectiveness of a primary care-based intervention to reduce sitting time in overweight and obese patients (SEDESTACTIV): a randomized controlled trial; rationale and study design	2014	0	1059
3679	A. E. C. Cave, D. H.: Munch, G. W.: Steiner, G. Z.	Efficacy of Cognition Support Formula on cognitive function in older adults with subjective cognitive impairment: A protocol for a 26-week, randomised, double-blind, placebo-controlled trial	2019	0	1060
19367	S. L. Ramey, Y. Perkhounkova, M. Moon, L. Budde, H.-C. Tseng and M. K. Clark	The effect of work shift and sleep duration on various aspects of police officers' health	2012	0	1061
18435	L.-N. Peng, P.-C. Yu, H.-F. Lee, M.-H. Lin and L.-K. Chen	Protein-enriched diet improved muscle endurance and marginally reduced intramuscular adiposity: Results from a randomized controlled trial among middle-aged and older adults	2021	0	1062
22313	M. Spigt, N. Weerkamp, J. Troost, C. P. van Schayck and J. A. Knottnerus	A randomized trial on the effects of regular water intake in patients with recurrent headaches	2012	0	1063
24208	B. Vahlberg, B. Lindmark, L. Zetterberg, K. Hellström and T. Cederholm	Body composition and physical function after progressive resistance and balance training among older adults after stroke: an exploratory randomized controlled trial	2017	0	1064
13910	J. Li, P. Z. Cacchione, N. Hodgson, B. Riegel, B. T. Keenan, M. T. Scharf, K. C. Richards and N. S. Gooneratne	Afternoon Napping and Cognition in Chinese Older Adults: Findings from the China Health and Retirement Longitudinal Study Baseline Assessment	2017	0	1065
23255	A. H. Taylor and K. R. Fox	Effectiveness of a primary care exercise referral intervention for changing physical self-perceptions over 9 months	2005	0	1066
23819	M. Trento, P. Passera, M. Tomalino, M. Bajardi, F. Pomero, A. Allione, P. Vaccari, G. M. Molinatti and M. Porta	Group visits improve metabolic control in type 2 diabetes: a 2-year follow-up	2001	0	1067
18355	O. J. Peacock, M. J. Western, A. M. Batterham, A. Stathi, M. Standage, A. Tapp, P. Bennett and D. Thompson	Multidimensional individualised Physical ACTivity (Mi-PACT)--a technology-enabled intervention to promote physical activity in primary care: study protocol for a randomised controlled trial	2015	0	1068
5499	F. Debbia, M. J. Medina-Valverde, A. García-Arcos, A. Garrido-Gutiérrez, M. A. Rodríguez-Borrego and P. J. López-Soto	Chronotype, general health and quality of sleep in a population of Spanish nurses	2021	0	1069
26060	P. X. Xinying, M. Noakes and J. Keogh	Can a food frequency questionnaire be used to capture dietary intake data in a 4 week clinical intervention trial?	2004	0	1070
15009	R. Manber, A. J. Rush, M. E. Thase, B. Arnow, D. Klein, M. H. Trivedi, S. G. Korenstein, J. C. Markowitz, D. L. Dunner, M. Munsaka, F. E. Borian and M. B. Keller	The effects of psychotherapy, nefazodone, and their combination on subjective assessment of disturbed sleep in chronic depression	2003	0	1071
13857	M. Lewin, R. M. Sullivan and D. A. Wilson	Sleep Impact on Perception, Memory, and Emotion in Adults and the Effects of Early-Life Experience	2019	0	1072
9235	J. S. Hampl, C. L. B. Heaton and C. A. Taylor	Snacking patterns influence energy and nutrient intakes but not body mass index	2003	0	1073
12035	D. O. Kennedy, R. Veasey, A. Watson, F. Dodd, E. Jones, S. Maggini and C. F. Haskell	Effects of high-dose B vitamin complex with vitamin C and minerals on subjective mood and performance in healthy males	2010	0	1074
19641	M. Reis, L. Ramiro, T. Paiva and M. Gaspar-De-Matos	National Survey on the importance of sleep in the quality of academic life and mental health of college students in Portugal	2021	0	1075
16002	J. D. Meyer, L. D. Ellingson, M. P. Buman, R. P. Shook, G. A. Hand and S. N. Blair	Current and 1-Year Psychological and Physical Effects of Replacing Sedentary Time With Time in Other Behaviors	2020	0	1076
20684	A. Samkani, M. J. Skytte, M. N. Thomsen, A. Astrup, C. F. Deacon, J. J. Holst, S. Madsbad, J. F. Rehfeld, T. Krarup and S. B. Haugaard	Acute Effects of Dietary Carbohydrate Restriction on Glycemia, Lipemia and Appetite Regulating Hormones in Normal-Weight to Obese Subjects	2018	0	1077
26562	L. Zeller, M. Abu-Shakra, D. Weitzman and D. Buskila	The effect of exercise cessation on non-articular tenderness measures and quality of life in well-trained athletes	2011	0	1078
26085	Z. Xu, X. Jiang, W. Li, D. Gao, X. Li and J. Liu	Propofol-induced sleep: efficacy and safety in patients with refractory chronic primary insomnia	2011	0	1079
18275	S. R. Patel, D. P. White, A. Malhotra, M. L. Stanchina and N. T. Ayas	Continuous positive airway pressure therapy for treating sleepiness in a diverse population with obstructive sleep apnea results of a meta-analysis	2003	0	1080
25433	C. E. Werch, M. J. Moore, H. Bian, C. C. DiClemente, I. Huang, S. C. Ames, D. Thombs, R. M. Weiler, S. B. Pokorny, C. E. C. Werch, M. J. Moore, H. Bian, C. C. DiClemente, I. C. Huang, S. C. Ames, D. Thombs, R. M. Weiler and S. B. Pokorny	Are effects from a brief multiple behavior intervention for college students sustained over time?	2010	0	1081
1475	X. Baoming, W. Jinhuan, L. Xiaoyu, Z. Jingyuan, C. Miaomiao, B. Xie, J. Wang, X. Li, J. Zhang and M. Chen	Association between daytime napping duration and depression in middle-aged and elderly Chinese: evidence from the China Health and Retirement Longitudinal Study (CHARLS): A cross-sectional study in China	2020	0	1082
25462	M. S. Westerterp-Plantenga and C. R. T. Verwegen	The appetizing effect of an aperitif in overweight and normal-weight humans...including commentary by Jequier E	1999	0	1083
946	T. Arima, L. Arendt-Nielsen and P. Svensson	Effect of jaw muscle pain and soreness evoked by capsaicin before sleep on orofacial motor activity during sleep	2001	0	1084
20904	J. Saylor, X. Ji, C. J. Calamaro and A. Davey	Does sleep duration, napping, and social jetlag predict hemoglobin A1c among college students with type 1 diabetes mellitus?	2019	0	1085
24959	R. L. Walford, D. Mock, R. Verdery and T. MacCallum	Calorie restriction in biosphere 2: alterations in physiologic, hematologic, hormonal, and biochemical parameters in humans restricted for a 2-year period	2002	0	1086
22721	N. A. Struik, G. D. Brinkworth, C. H. Thompson, J. D. Buckley, G. Wittert and N. D. Luscombe-Marsh	Very Low and Higher Carbohydrate Diets Promote Differential Appetite Responses in Adults with Type 2 Diabetes: A Randomized Trial	2020	0	1087
12914	A. D. Krystal, J. D. Edinger, W. K. Wohlgemuth and G. R. Marsh	NREM sleep EEG frequency spectral correlates of sleep complaints in primary insomnia subtypes	2002	0	1088
3668	C. Cavallero and F. Versace	Stage at awakening, sleep inertia, and performance	2003	0	1089
6414	T. Egerton, J. L. Helbostad, D. Stensvold and S. F. M. Chastin	Fatigue Alters the Pattern of Physical Activity Behavior in Older Adults: Observational Analysis of Data from the Generation 100 Study	2016	0	1090
26220	R. Yasin, D. Muntham and N. Chirakalwasan	Uncovering the sleep disorders among young doctors	2016	0	1091
21577	R. J. Shephard	The impact of Ramadan observance upon athletic performance	2012	0	1092
11598	D. Kaleta and A. Jegier	[Ambulatory cardiac rehabilitation and selected quality of life parameters among men with coronary artery disease]	2005	0	1093
9173	D. M. Hallman, S. E. Mathiassen and E. Lyskov	Long-Term Monitoring of Physical Behavior Reveals Different Cardiac Responses to Physical Activity among Subjects with and without Chronic Neck Pain	2015	0	1094
18555	A. D. Perusse, I. Turcotte, G. St-Jean, J. Ellis, C. Hudon and C. H. Bastien	Types of primary insomnia: is hyperarousal also present during napping?	2013	0	1095
23732	P. E. Toto, K. D. Raina, M. B. Holm, E. A. Schlenk, E. N. Rubinstein and J. C. Rogers	Outcomes of a multicomponent physical activity program for sedentary, community-dwelling older adults	2012	0	1096
4700	A. Correa, N. Ruiz-Herrera, M. Ruz, L. Tonetti, M. Martoni, M. Fabbri and V. Natale	Economic decision-making in morning/evening-type people as a function of time of day	2017	0	1097
6846	K. Færch, H. Amadid, L. B. Nielsen, M. Ried-Larsen, K. Karstoft, F. Persson and M. E. Jørgensen	Protocol for a randomised controlled trial of the effect of dapagliflozin, metformin and exercise on glycaemic variability, body composition and cardiovascular risk in prediabetes (the PRE-D Trial)	2017	0	1098
9896	M. P. Hidalgo and W. Caumo	Sleep distrubances associated with minor psychiatric disorders in medical students	2002	0	1099
21073	D. Schneider-Helmert	Asymptomatic insomnia	2007	0	1100
18211	L. Parrino, M. C. Spaggiari, M. Beselli, G. Di Giovanni and M. G. Terzano	Clinical and polysomnographic effects of trazodone CR in chronic insomnia associated with dysthymia	1994	0	1101
2178	M. E. Billings, C. L. Rosen, R. Wang, D. Auckley, R. Benca, N. Foldvary-Schaefer, C. Iber, P. Zee, S. Redline and V. K. Kapur	Is the Relationship between Race and Continuous Positive Airway Pressure Adherence Mediated by Sleep Duration?	2013	0	1102
1469	P. Bansil, E. V. Kuklina, R. K. Merritt, P. W. Yoon, P. Bansil, E. V. Kuklina, R. K. Merritt and P. W. Yoon	Associations between sleep disorders, sleep duration, quality of sleep, and hypertension: results from the National Health and Nutrition Examination Survey, 2005 to 2008	2011	0	1103
22166	D. H. Solomon, K. Ruppert, L. A. Habel, J. S. Finkelstein, P. Lian, H. Joffe and H. M. Kravitz	Prescription medications for sleep disturbances among midlife women during 2 years of follow-up: A SWAN retrospective cohort study	2021	0	1104
6706	M. K. Erman, R. Yang and D. J. Seiden	The effect of armodafinil on patient-reported functioning and quality of life in patients with excessive sleepiness associated with shift work disorder: A randomized, double-blind, placebo-controlled trial	2012	0	1105
18436	M. Peng, J. Cahayadi, X. Geng and A. Eidels	Mixed messages: Assessing interactions between portion-size and energy-density perceptions in different weight and sex groups	2020	0	1106
15263	C. K. Martin, S. D. Anton, H. Walden, C. Arnett, F. L. Greenway and D. A. Williamson	Slower eating rate reduces the food intake of men, but not women: Implications for behavioral weight control	2007	0	1107
7667	S. Ftouni, T. L. Sletten, C. L. Nicholas, D. J. Kennaway, S. W. Lockley and S. M. Rajaratnam	Ocular Measures of Sleepiness Are Increased in Night Shift Workers Undergoing a Simulated Night Shift Near the Peak Time of the 6-Sulfatoxymelatonin Rhythm	2015	0	1108
18797	A. Pipingas, D. A. Camfield, C. Stough, K. H. Cox, E. Fogg, B. Tiplady, J. Sarris, D. J. White, A. Sali, M. A. Wetherell and A. B. Scholey	The effects of multivitamin supplementation on mood and general well-being in healthy young adults. A laboratory and at-home mobile phone assessment	2013	0	1109
22672	R. J. Stratton, R. J. Stubbs and M. Elia	Bolus tube feeding suppresses food intake and circulating ghrelin concentrations in healthy subjects in a short-term placebo-controlled trial	2008	0	1110
8282	M. Gillberg, G. Kecklund, B. Goransson and T. Akerstedt	Operator performance and signs of sleepiness during day and night work in a simulated thermal power plant	2003	0	1111
21766	L. C. J. Silveira, G. B. Aliti, E. M. Da Silva, R. P. Pimentel, M. Gus and E. R. Rabelo-Silva	Effect of motivational interviewing in hypertensive patients (MIdNIgHT): study protocol for a randomized controlled trial	2019	0	1112
18700	M. Pibernik-Okanovic, D. Ajdukovic, M. V. Lovrencic, N. Hermanns, M. Pibernik-Okanović, D. Ajduković and M. V. Lovrenčić	Does treatment of subsyndromal depression improve depression and diabetes related outcomes: protocol for a randomised controlled comparison of psycho-education, physical exercise and treatment as usual	2011	0	1113
23369	E. D. ter Huurne, H. A. de Haan, M. G. Postel, J. van der Palen, J. E. VanDerNagel and C. A. DeJong	Web-Based Cognitive Behavioral Therapy for Female Patients With Eating Disorders: Randomized Controlled Trial	2015	0	1114
14047	H. Liira, E. Engberg, J. Leppävuori, S. From, H. Kautiainen, J. Liira, T. Remes-Lyly, H. Tikkanen and K. Pitkälä	Exercise intervention and health checks for middle-aged men with elevated cardiovascular risk: a randomized controlled trial	2014	0	1115
5301	V. G. Daya and A. J. Bentley	Perception of experimental pain is reduced after provoked waking from rapid eye movement sleep	2010	0	1116
8409	L. B. M. Godoy, L. Palombini, D. Poyares, C. Dal-Fabbro, T. M. Guimarães, P. C. Klichouvicz, S. Tufik and S. M. Togeiro	Long-Term Oral Appliance Therapy Improves Daytime Function and Mood in Upper Airway Resistance Syndrome Patients	2017	0	1117
16773	C. L. Munro, Z. Liang, M. N. Elías, M. Ji, X. Chen and K. Calero	Sleep and Activity Patterns Are Altered During Early Critical Illness in Mechanically Ventilated Adults	2021	0	1118
14225	T. J. Little, N. D. Luscombe-Marsh, D. Gentilcore, E. J. Brook and C. Feinle-Bisset	Effects of varying the inter-meal interval on relationships between antral area, gut hormones and energy intake following a nutrient drink in healthy lean humans	2014	0	1119
19176	H. Purani, S. Friedrichsen and A. M. Allen	Sleep quality in cigarette smokers: Associations with smoking-related outcomes and exercise	2019	0	1120
252	A. L. Ahern, P. N. Aveyard, J. C. Halford, A. Mander, L. Cresswell, S. R. Cohn, M. Suhrcke, T. Marsh, A. M. Thomson and S. A. Jebb	Weight loss referrals for adults in primary care (WRAP): protocol for a multi-centre randomised controlled trial comparing the clinical and cost-effectiveness of primary care referral to a commercial weight loss provider for 12 weeks, referral for 52 weeks, and a brief self-help intervention [ISRCTN82857232]	2014	0	1121
9350	L. Harmat, J. Takács and R. Bódizs	Music improves sleep quality in students	2008	0	1122
1053	J. Aschoff	Naps as integral parts of the wake time within the human sleep-wake cycle	1994	0	1123
20624	M. Saletu, P. Anderer, B. Högl, G. Saletu-Zyhlarz, A. Kunz, W. Poewe and B. Saletu	Acute double-blind, placebo-controlled sleep laboratory and clinical follow-up studies with a combination treatment of rr-L-dopa and sr-L-dopa in restless legs syndrome	2003	0	1124
16658	Y. Motomura, S. Kitamura, K. Oba, Y. Terasawa, M. Enomoto, Y. Katayose, A. Hida, Y. Moriguchi, S. Higuchi and K. Mishima	Sleep debt elicits negative emotional reaction through diminished amygdala-anterior cingulate functional connectivity	2013	0	1125
10191	M. M. Hood, S. Reutrakul and S. J. Crowley	Night eating in patients with type 2 diabetes. Associations with glycemic control, eating patterns, sleep, and mood	2014	0	1126
13736	M. J. Lentz, C. A. Landis, J. Rothermel and J. L. Shaver	Effects of selective slow wave sleep disruption on musculoskeletal pain and fatigue in middle aged women	1999	0	1127
21836	S. A. Simpson, R. McNamara, C. Shaw, M. Kelson, Y. Moriarty, E. Randell, D. Cohen, M. F. Alam, L. Copeland, D. Duncan, A. Espinasse, D. Gillespie, A. Hill, E. Owen-Jones, K. Tapper, J. Townson, S. Williams and K. Hood	A feasibility randomised controlled trial of a motivational interviewing-based intervention for weight loss maintenance in adults	2015	0	1128
3044	F. Bughin, G. Bui, B. Ayoub, L. Blervaque, D. Saey, A. Avignon, J. F. Brun, N. Molinari, P. Pomies, J. Mercier, F. Gouzi and M. Hayot	Impact of a Mobile Telerehabilitation Solution on Metabolic Health Outcomes and Rehabilitation Adherence in Patients With Obesity: Randomized Controlled Trial	2021	0	1129
2947	J. Brownsberger, A. Edwards, R. Crowther and D. Cottrell	Impact of mental fatigue on self-paced exercise	2013	0	1130
2131	S. Bhutani, N. Wells, G. Finlayson and D. A. Schoeller	Change in eating pattern as a contributor to energy intake and weight gain during the winter holiday period in obese adults	2020	0	1131
7191	A. J. Filtness, V. Beanland, K. A. Miller, G. S. Larue and A. Hawkins	Sleep loss and change detection in simulated driving	2020	0	1132
11069	D. C. Jarrin, A. Rochefort, M. Lamy, H. Ivers and C. Morin	Perceptions of insomnia and daytime symptoms as a function of objective sleep duration	2014	0	1133
12825	S. L. Krein, R. Kadri, M. Hughes, E. A. Kerr, J. D. Piette, R. Holleman, H. M. Kim and C. R. Richardson	Pedometer-based internet-mediated intervention for adults with chronic low back pain: randomized controlled trial	2013	0	1134
1351	F. C. Baker, A. R. Wolfson and K. A. Lee	Association of sociodemographic, lifestyle, and health factors with sleep quality and daytime sleepiness in women: findings from the 2007 National Sleep Foundation 'Sleep in America Poll'	2009	0	1135
5554	L. J. Delaney, M. J. Currie, H. C. C. Huang, E. Litton, B. Wibrow, V. Lopez and F. V. Haren	Investigating the application of motion accelerometers as a sleep monitoring technique and the clinical burden of the intensive care environment on sleep quality: Study protocol for a prospective observational study in Australia	2018	0	1136
8100	E. Generaal, N. Vogelzangs, B. W. Penninx and J. Dekker	Insomnia, Sleep Duration, Depressive Symptoms, and the Onset of Chronic Multisite Musculoskeletal Pain	2017	0	1137
20820	D. S. Sartorelli, L. J. Franco and M. A. Cardoso	High intake of fruits and vegetables predicts weight loss in Brazilian overweight adults	2008	0	1138
11616	A. Kallianos, G. Trakada, T. Papaioannou, I. Nikolopouloss, A. Mitrakou, E. Manios, K. Kostopoulos, C. Kostopoulos and N. Zakopoulos	Glucose and arterial blood pressure variability in obstructive sleep apnea syndrome	2013	0	1139
1504	B. Barbini, C. Colombo, F. Benedetti, E. Campori, L. Bellodi and E. Smeraldi	The unipolar-bipolar dichotomy and the response to sleep deprivation	1998	0	1140
13003	S. C. Kung, Y. C. Shen, E. T. Chang, Y. L. Hong and L. Y. Wang	Hypercapnia impaired cognitive and memory functions in obese patients with obstructive sleep apnoea	2018	0	1141
26420	R. Yu, L. L. Yan, H. Wang, L. Ke, Z. Yang, E. Gong, H. Guo, J. Liu, Y. Gu and Y. Wu	Effectiveness of a community-based individualized lifestyle intervention among older adults with diabetes and hypertension, Tianjin, China, 2008-2009	2014	0	1142
24428	J. G. Van Mill, N. Vogelzangs, W. J. G. Hoogendijk and B. W. J. H. Penninx	Sleep disturbances and reduced work functioning in depressive or anxiety disorders	2013	0	1143
16590	A. M. Morris, Y. So, K. A. Lee, A. A. Lash and C. E. Becker	The P300 event-related potential: The effects of sleep deprivation	1992	0	1144
18660	A. Philipsen, B. Feige, A. Al-Shajlawi, C. Schmahl, M. Bohus, H. Richter, U. Voderholzer, K. Lieb and D. Riemann	Increased delta power and discrepancies in objective and subjective sleep measurements in borderline personality disorder	2005	0	1145
8992	G. Gusto, S. Vol, G. Lasfargues, V. Voisin, M. Bedouet, C. Leglu, B. Grenier, N. Copin, O. Lantieri and J. Tichet	[Promote better nutritional behaviours among shift workers with night shift]	2015	0	1146
25460	M. S. Westerterp-Plantenga and E. M. Kovacs	The effect of (-)-hydroxycitrate on energy intake and satiety in overweight humans	2002	0	1147
19469	R. Ratcliff and H. P. Van Dongen	Sleep deprivation affects multiple distinct cognitive processes	2009	0	1148
7176	A. Figura, M. Rose, J. Ordemann, B. F. Klapp and A. Ahnis	Improvement in self-reported eating-related psychopathology and physical health-related quality of life after laparoscopic sleeve gastrectomy: A pre-post analysis and comparison with conservatively treated patients with obesity	2017	0	1149
12997	B. Kundermann, J. Spernal, M. T. Huber, J. C. Krieg and S. Lautenbacher	Sleep deprivation affects thermal pain thresholds but not somatosensory thresholds in healthy volunteers	2004	0	1150
25754	M. Wingen, J. Bothmer, S. Langer and J. G. Ramaekers	Actual driving performance and psychomotor function in healthy subjects after acute and subchronic treatment with escitalopram, mirtazapine, and placebo: a crossover trial	2005	0	1151
26115	M. Yamaguchi, H. Uemura, S. Katsuura-Kamano, M. Nakamoto, M. Hiyoshi, H. Takami, F. Sawachika, T. Juta and K. Arisawa	Relationship of dietary factors and habits with sleep-wake regularity	2013	0	1152
7314	K. Flint, K. Matthews-Rensch, D. Flaws, A. Mudge and A. Young	Mealtime care and dietary intake in older psychiatric hospital inpatient: A multiple case study	2021	0	1153
17464	G. Null and L. Pennesi	Diet and lifestyle intervention on chronic moderate to severe depression and anxiety and other chronic conditions	2017	0	1154
8874	B. Guarnieri, M. Maestri, F. Cucchiara, A. Lo Gerfo, A. Schirru, D. Arnaldi, P. Mattioli, F. Nobili, G. Lombardi, G. Cerroni, A. Bartoli, R. Manni, E. Sinforiani, M. Terzaghi, M. G. Arena, R. Silvestri, C. La Morgia, M. C. Di Perri, F. Franzoni and G. Tognoni	Multicenter Study on Sleep and Circadian Alterations as Objective Markers of Mild Cognitive Impairment and Alzheimer's Disease Reveals Sex Differences	2020	0	1155
10454	S. L. Hughes, L. Tussing-Humphreys, L. Schiffer, R. Smith-Ray, D. X. Marquez, A. D. DeMott, M. L. Berbaum and M. L. Fitzgibbon	Fit & Strong! Plus Trial Outcomes for Obese Older Adults with Osteoarthritis	2020	0	1156
9545	F. Hawke, V. Chuter and J. Burns	Impact of nocturnal calf cramping on quality of sleep and health-related quality of life	2013	0	1157
21912	T. Sjöros, H. Vähä-Ypyä, S. Laine, T. Garthwaite, M. Lahesmaa, S. M. Laurila, A. Latva-Rasku, A. Savolainen, A. Miikkulainen, E. Löyttyniemi, H. Sievänen, K. K. Kalliokoski, J. Knuuti, T. Vasankari and I. H. A. Heinonen	Both sedentary time and physical activity are associated with cardiometabolic health in overweight adults in a 1 month accelerometer measurement	2020	0	1158
8782	A. Grimby-Ekman and M. Hagberg	Simple neck pain questions used in surveys, evaluated in relation to health outcomes: a cohort study	2012	0	1159
6058	M. K. Downer, A. Gea, M. Stampfer, A. Sánchez-Tainta, D. Corella, J. Salas-Salvadó, E. Ros, R. Estruch, M. Fitó, E. Gómez-Gracia, F. Arós, M. Fiol, F. J. Garcia De-la-Corte, L. Serra-Majem, X. Pinto, J. Basora, J. V. Sorlí, E. Vinyoles, I. Zazpe and M.-Á. Martínez-González	Predictors of short- and long-term adherence with a Mediterranean-type diet intervention: the PREDIMED randomized trial	2016	0	1160
3485	P. Carlsson, J. Tidermark, S. Ponzer, A. Söderqvist and T. Cederholm	Food habits and appetite of elderly women at the time of a femoral neck fracture and after nutritional and anabolic support	2005	0	1161
7969	S. Garner, T. Fenton, L. Martin, C. Creaser, C. Johns and C. Barnabe	Personalized diet and exercise recommendations in early rheumatoid arthritis: A feasibility trial	2018	0	1162
14417	C. Lopes, A. M. Esteves, L. R. A. Bittencourt, S. Tufik and M. T. Mello	Relationship between the quality of life and the severity of obstructive sleep apnea syndrome	2008	0	1163
18891	C. P. Pollak, D. R. Wagner, M. L. Moline and T. H. Monk	Cognitive and motor performance of narcoleptic and normal subjects living in temporal isolation	1992	0	1164
4573	A. C. Coman, C. Borzan, C. S. Vesa and D. A. Todea	Obstructive sleep apnea syndrome and the quality of life	2016	0	1165
7672	K. Fu, J. Makovey, B. Metcalf, K. L. Bennell, Y. Zhang, R. Asher, S. R. Robbins, L. A. Deveza, P. A. Cistulli and D. J. Hunter	Sleep Quality and Fatigue Are Associated with Pain Exacerbations of Hip Osteoarthritis: An Internet-based Case-crossover Study	2019	0	1166
12460	T. Klein, H. Martens, D. J. Dijk, R. E. Kronauer, E. W. Seely and C. A. Czeisler	Circadian sleep regulation in the absence of light perception: chronic non-24-hour circadian rhythm sleep disorder in a blind man with a regular 24-hour sleep-wake schedule	1993	0	1167
12094	E. Kesse-Guyot, H. Charreire, V. A. Andreeva, M. Touvier, S. Hercberg, P. Galan and J. M. Oppert	Cross-sectional and longitudinal associations of different sedentary behaviors with cognitive performance in older adults	2012	0	1168
3176	L. Busetto, A. J. Torres, S. Morales-Conde, I. Alarcón Del Agua, C. Moretto, P. Fierabracci, G. Rovera, G. Segato, M. A. Rubio and F. Favretti	Impact of the feedback provided by a gastric electrical stimulation system on eating behavior and physical activity levels	2017	0	1169
24636	S. Verhoog, K. V. E. Braun, A. Bano, F. J. A. van Rooij, O. H. Franco, C. M. Koolhaas and T. Voortman	Associations of Activity and Sleep With Quality of Life: A Compositional Data Analysis	2020	0	1170
21074	D. Schneider-Helmert and A. Kumar	Sleep, its subjective perception and daytime performance in insomniacs with a pattern of alpha sleep	1995	0	1171
16539	P. J. Morgan, H. A. Scott, M. D. Young, R. C. Plotnikoff, C. E. Collins and R. Callister	Associations between program outcomes and adherence to Social Cognitive theory tasks: process evaluation of the SHED-IT community weight loss trial for men	2014	0	1172
26309	E. Yokoyama, Y. Saito, Y. Kaneita, T. Ohida, S. Harano, T. Tamaki, E. Ibuka, A. Kaneko, H. Nakajima and F. Takeda	Association between subjective well-being and sleep among the elderly in Japan	2008	0	1173
5850	D. F. Dinges and T. E. Weaver	Effects of modafinil on sustained attention performance and quality of life in OSA patients with residual sleepiness while being treated with nCPAP	2003	0	1174
21053	F. A. Schmitt, B. A. Phillips, Y. R. Cook, D. T. R. Berry and D. R. Wekstein	Self report of sleep symptoms in older adults: Correlates of daytime sleepiness and health	1996	0	1175
22478	D. M. Steinberg, D. F. Tate, G. G. Bennett, S. Ennett, C. Samuel-Hodge and D. S. Ward	Daily self-weighing and adverse psychological outcomes: a randomized controlled trial	2014	0	1176
4997	S. R. Currie, K. G. Wilson and D. Curran	Clinical significance and predictors of treatment response to cognitive-behavior therapy for insomnia secondary to chronic pain	2002	0	1177
14935	P. Mäkelä, T. Vahlberg, I. Kantola, R. Vesalainen and A. Jula	The effects of a 6-month sodium restriction on cardiac autonomic function in patients with mild to moderate essential hypertension	2008	0	1178
1700	S. Baumann, U. Toft, M. Aadahl, T. Jørgensen and C. Pisinger	The long-term effect of screening and lifestyle counseling on changes in physical activity and diet: the Inter99 Study - a randomized controlled trial	2015	0	1179
9785	R. Hepworth, K. Mogg, C. Brignell, B. P. Bradley, R. Hepworth, K. Mogg, C. Brignell and B. P. Bradley	Negative mood increases selective attention to food cues and subjective appetite	2010	0	1180
14258	J. C. J. Liu, D. Mulick and M. W. L. Chee	Odd one out: Social ostracism affects self-reported needs in both sleep-deprived and well-rested persons	2014	0	1181
18078	A. Papadaki and J. A. Scott	Follow-up of a web-based tailored intervention promoting the Mediterranean diet in Scotland	2008	0	1182
9492	T. A. Hastert, J. Gong, H. Campos and A. Baylin	Physical activity patterns and metabolic syndrome in Costa Rica	2015	0	1183
8072	O. G. Geirsdottir, A. Arnarson, K. Briem, A. Ramel, P. V. Jonsson and I. Thorsdottir	Effect of 12-week resistance exercise program on body composition, muscle strength, physical function, and glucose metabolism in healthy, insulin-resistant, and diabetic elderly Icelanders	2012	0	1184
7085	C. Fernandez-Cordon, P. De Castro, J. Iriarte, M. Alegre, O. Manzanilla, F. A. Escobar-Ipuz, J. Artieda and E. Urrestarazu	Actigraphy in Anorexia nervosa: Relationship between severity of the disease and sleep abnormalities	2016	0	1185
15590	J. J. McClain, D. S. Lewin, A. D. Laposky, L. Kahle and D. Berrigan	Associations between physical activity, sedentary time, sleep duration and daytime sleepiness in US adults	2014	0	1186
26593	B. Zhang, Y. Hao, X. Li, Y. Ren, P. Zhou and W. Liu	An 8-week, open-label study to evaluate the effect of sertraline on the polysomnogram of depressive patients with insomnia	2013	0	1187
21077	J. F. Schnelle, C. A. Alessi, N. R. Al-Samarrai, R. D. Fricker, Jr. and J. G. Ouslander	The nursing home at night: effects of an intervention on noise, light, and sleep	1999	0	1188
9391	M. F. Harris, S. M. Parker, J. Litt, M. van Driel, G. Russell, D. Mazza, U. W. Jayasinghe, J. Smith, C. Del Mar, R. Lane and E. Denney-Wilson	An Australian general practice based strategy to improve chronic disease prevention, and its impact on patient reported outcomes: evaluation of the preventive evidence into practice cluster randomised controlled trial	2017	0	1189
25223	C. Watkinson, E. M. van Sluijs, S. Sutton, T. Marteau and S. J. Griffin	Randomised controlled trial of the effects of physical activity feedback on awareness and behaviour in UK adults: the FAB study protocol [ISRCTN92551397]	2010	0	1190
213	D. Adupa, J. Wandabwa and P. Kiondo	A randomised controlled trial of early initiation of oral feeding after caesarean delivery in Mulago Hospital	2003	0	1191
15943	I. Merikanto, E. Kronholm, M. Peltonen, T. Laatikainen, E. Vartiainen and T. Partonen	Circadian preference links to depression in general adult population	2015	0	1192
227	B. Aggarwal, N. Makarem, R. Shah, M. Emin, W. Ying, M.-P. St-Onge, S. Jelic and Y. Wei	Effects of Inadequate Sleep on Blood Pressure and Endothelial Inflammation in Women: Findings From the American Heart Association Go Red for Women Strategically Focused Research Network	2018	0	1193
26660	Y. Zhang, S. Mei, R. Yang, L. Chen, H. Gao and L. Li	Effects of lifestyle intervention using patient-centered cognitive behavioral therapy among patients with cardio-metabolic syndrome: a randomized, controlled trial	2016	0	1194
9462	S. Hasani-Ranjbar, E. Soleymani Far, R. Heshmat, H. Rajabi and H. Kosari	Time course responses of serum GH, insulin, IGF-1, IGFBP1, and IGFBP3 concentrations after heavy resistance exercise in trained and untrained men	2012	0	1195
2312	B. Blissmer, D. Riebe, G. Dye, L. Ruggiero, G. Greene and M. Caldwell	Health-related quality of life following a clinical weight loss intervention among overweight and obese adults: intervention and 24 month follow-up effects	2006	0	1196
16332	M. Molina, H. Bettiol, M. Barbieri, A. Silva, S. Conceicao and J. Dos-Santos	Food consumption by young adults living in Ribeirao Preto, SP, 2002/2004	2007	0	1197
5598	G. Demir, B. Ozen, H. Zincir and G. D. Bulucu-Boyuksoy	Sleep quality in elderly individuals and related factors	2018	0	1198
13632	W. Lee, S.-S. Lim, J.-U. Won, J. Roh, J.-H. Lee, H. Seok and J.-H. Yoon	The association between sleep duration and dry eye syndrome among Korean adults	2015	0	1199
13521	A. C. Lee, W. F. Harvey, L. L. Price, X. Han, J. B. Driban, M. D. Iversen, S. A. Desai, H. E. Knopp and C. Wang	Dose-Response Effects of Tai Chi and Physical Therapy Exercise Interventions in Symptomatic Knee Osteoarthritis	2018	0	1200
16825	J. M. Murray, A. J. K. Phillips, M. Magee, T. L. Sletten, C. Gordon, N. Lovato, B. Bei, D. J. Bartlett, D. J. Kennaway, L. C. Lack, R. R. Grunstein, S. W. Lockley and S. M. W. Rajaratnam	Sleep regularity is associated with sleep-wake and circadian timing, and mediates daytime function in Delayed Sleep-Wake Phase Disorder	2019	0	1201
8933	V. Gumenyuk, R. Howard, T. Roth, O. Korzyukov and C. L. Drake	Sleep loss, circadian mismatch, and abnormalities in reorienting of attention in night workers with shift work disorder	2014	0	1202
4212	S. J. Choi, S. Suh, J. Ong and E. Y. Joo	Sleep Misperception in Chronic Insomnia Patients with Obstructive Sleep Apnea Syndrome: Implications for Clinical Assessment	2016	0	1203
12283	M. Y. Kim, S. Lee, Y. H. Myong, Y. J. Lee, M. R. Kim, J. S. Shin, J. Lee and I. H. Ha	Association between sleep duration and stroke prevalence in Korean adults: a cross-sectional study	2018	0	1204
11660	M. Kanas, R. S. Faria, L. G. Salles, I. C. E. Sorpreso, D. E. Martins, R. A. D. Cunha and M. Wajchenberg	Home-based exercise therapy for treating non-specific chronic low back pain	2018	0	1205
20501	S. Sabeti, Z. Al-Darsani, B. A. Mander, M. M. Corrada and C. H. Kawas	Sleep, hippocampal volume, and cognition in adults over 90 years old	2018	0	1206
6778	D. S. Evans, S. Snitker, S.-H. Wu, A. Mody, O. T. Njajou, M. L. Perlis, P. R. Gehrman, A. R. Shuldiner and W.-C. Hsueh	Habitual sleep/wake patterns in the old order amish: heritability and association with non-genetic factors	2011	0	1207
726	C. Anderson and J. A. Horne	Sleepiness enhances distraction during a monotonous task	2006	0	1208
12905	M. Kruseman, S. Bucher, M. Bovard, B. Kayser and P. A. Bovier	Nutrient intake and performance during a mountain marathon: an observational study	2005	0	1209
26500	L. Zamarian, B. Hogl, M. Delazer, K. Hingerl, D. Gabelia, T. Mitterling, E. Brandauer and B. Frauscher	Subjective deficits of attention, cognition and depression in patients with narcolepsy	2015	0	1210
22509	S. Stenholm, E. Kronholm, P. Sainio, K. Borodulin, P. Era, M. Fogelholm, T. Partonen, T. Porkka-Heiskanen, S. Koskinen, S. Stenholm, E. Kronholm, P. Sainio, K. Borodulin, P. Era, M. Fogelholm, T. Partonen, T. Porkka-Heiskanen and S. Koskinen	Sleep-related factors and mobility in older men and women	2010	0	1211
12201	W. D. S. Killgore, S. A. McBride, D. B. Killgore and T. J. Balkin	The effects of caffeine, dextroamphetamine, and modafinil on humor appreciation during sleep deprivation	2006	0	1212
9910	S. Higuchi, Y. Liu, T. Yuasa, A. Maeda and Y. Motohashi	Diurnal variations in alpha power density and subjective sleepiness while performing repeated vigilance tasks	2001	0	1213
10207	S. E. Hoover, B. A. Gower, Y. E. Cedillo, P. C. Chandler-Laney, S. E. Deemer and A. M. Goss	Changes in Ghrelin and Glucagon following a Low Glycemic Load Diet in Women with PCOS	2021	0	1214
10754	M. R. Irwin, J. C. Cole and P. M. Nicassio	Comparative meta-analysis of behavioral interventions for insomnia and their efficacy in middle-aged adults and in older adults 55+ years of age	2006	0	1215
8531	A. D. Goode, E. A. Winkler, S. P. Lawler, M. M. Reeves, N. Owen and E. G. Eakin	A telephone-delivered physical activity and dietary intervention for type 2 diabetes and hypertension: does intervention dose influence outcomes?	2011	0	1216
17730	A. O'Neil, M. Berk, C. Itsiopoulos, D. Castle, R. Opie, J. Pizzinga, L. Brazionis, A. Hodge, C. Mihalopoulos, M. L. Chatterton, O. M. Dean and F. N. Jacka	A randomised, controlled trial of a dietary intervention for adults with major depression (the "SMILES" trial): study protocol	2013	0	1217
4543	S. L. Colles, J. B. Dixon and P. E. O'Brien	Grazing and loss of control related to eating: two high-risk factors following bariatric surgery	2008	0	1218
7641	G. B. Frisoni, D. De Leo, R. Rozzini, M. Trabucchi, G. B. Frisoni, D. De Leo, R. Rozzini and M. Trabucchi	Napping in the elderly and its association with night sleep and psychological status	1996	0	1219
24475	M. G. van Weering, M. M. Vollenbroek-Hutten, T. M. Tönis and H. J. Hermens	Daily physical activities in chronic lower back pain patients assessed with accelerometry	2009	0	1220
12388	L. N. Kirk, R. Brown and D. Treat-Jacobson	Long-term outcomes of supervised exercise in peripheral artery disease: Impact of differing modes of exercise 1-4 years after intervention	2018	0	1221
24857	S. I. Voola, M. Ali, K. Prince and S. Kiran	The effects of music therapy on sleep quality and its impact on occupational participation among geriatrics with Type 2 Diabetes Mellitus	2018	0	1222
3960	C. L. Chen and H. H. Lin	Gastric dysrhythmias and transient sleep impairment in healthy subjects	2004	0	1223
12163	K. Khunti, S. Griffin, A. Brennan, H. Dallosso, M. Davies, H. Eborall, C. Edwardson, L. Gray, W. Hardeman, L. Heathcote, J. Henson, K. Morton, D. Pollard, S. Sharp, S. Sutton, J. Troughton and T. Yates	Behavioural interventions to promote physical activity in a multiethnic population at high risk of diabetes: PROPELS three-arm RCT	2021	0	1224
6728	A. Esmael, M. Abdelsalam, A. Shoukri and M. Elsherif	Subjective cognitive impairment in patients with transformed migraine and the associated psychological and sleep disturbances	2021	0	1225
21323	Y. Selvi, M. Gulec, M. Y. Agargun and L. Besiroglu	Mood changes after sleep deprivation in morningness-eveningness chronotypes in healthy individuals	2007	0	1226
19396	D. C. Randall, F. H. Cafferty, J. M. Shneerson, I. E. Smith, M. B. Llewelyn and S. E. File	Chronic treatment with modafinil may not be beneficial in patients with chronic fatigue syndrome	2005	0	1227
10679	C. C. Imes and E. R. Chasens	Rotating Shifts Negatively Impacts Health and Wellness Among Intensive Care Nurses	2019	0	1228
21451	E. Shang and T. Hasenberg	Aerobic endurance training improves weight loss, body composition, and co-morbidities in patients after laparoscopic Roux-en-Y gastric bypass	2010	0	1229
12666	W. J. Kop, A. A. Weinstein, P. A. Deuster, K. S. Whittaker and R. P. Tracy	Inflammatory markers and negative mood symptoms following exercise withdrawal	2008	0	1230
17012	M. Nasi, G. Patrizi, C. Pizzi, M. Landolfo, G. Boriani, A. Dei Cas, A. F. G. Cicero, F. Fogacci, C. Rapezzi, G. Sisca, A. Capucci, M. Vitolo, N. Galie, C. Borghi, U. Berrettini, M. Piepoli and A. V. Mattioli	The role of physical activity in individuals with cardiovascular risk factors: an opinion paper from Italian Society of Cardiology-Emilia Romagna-Marche and SIC-Sport	2019	0	1231
1978	L. Bergdahl, J. E. Broman, A. H. Berman, K. Haglund, L. von Knorring and A. Markstrom	Sleep patterns in a randomized controlled trial of auricular acupuncture and cognitive behavioral therapy for insomnia	2017	0	1232
4668	L. Copland, B. Liedman, E. Rothenberg and I. Bosaeus	Effects of nutritional support long time after total gastrectomy	2007	0	1233
14645	R. H. Lustig, F. Greenway, P. Velasquez-Mieyer, D. Heimburger, D. Schumacher, D. Smith, W. Smith, N. Soler, G. Warsi, W. Berg, J. Maloney, J. Benedetto, W. Zhu and J. Hohneker	A multicenter, randomized, double-blind, placebo-controlled, dose-finding trial of a long-acting formulation of octreotide in promoting weight loss in obese adults with insulin hypersecretion	2006	0	1234
15664	T. McElroy and D. L. Dickinson	Thinking about complex decisions: How sleep and time-of-day influence complex choices	2019	0	1235
15450	K. A. Matthews, S. R. Patel, E. J. Pantesco, D. J. Buysse, T. W. Kamarck, L. Lee and M. H. Hall	Similarities and differences in estimates of sleep duration by polysomnography, actigraphy, diary, and self-reported habitual sleep in a community sample	2018	0	1236
10491	H. M. Hung, S. H. Yeh and C. H. Chen	Effects of Qigong Exercise on Biomarkers and Mental and Physical Health in Adults With at Least One Risk Factor for Coronary Artery Disease	2016	0	1237
11960	D. S. Kehler, D. Kent, J. Beaulac, L. Strachan, N. Wangasekara, S. Chapman, B. Hiebert, D. Lamont, N. Lerner, S. Boreskie, L. Avery and T. A. Duhamel	Examining Patient Outcome Quality Indicators Based on Wait Time From Referral to Entry Into Cardiac Rehabilitation: A PILOT OBSERVATIONAL STUDY	2017	0	1238
21940	M. B. Skoradal, P. Weihe, P. Patursson, J. Mortensen, L. Connolly, P. Krustrup and M. Mohr	Football training improves metabolic and cardiovascular health status in 55‐ to 70‐year‐old women and men with prediabetes	2018	0	1239
466	H. M. Aljadani, A. J. Patterson, D. W. Sibbritt, R. M. Taylor and C. E. Collins	Improving diet quality over nine-years is associated with less weight gain in mid-age Australian women: A cohort study	2020	0	1240
20742	Y. Sandoval, A. S. Lobo, V. K. Somers, K. Rosenfield, S. M. Bradley, P. Sorajja, P. Tajti and E. S. Brilakis	Sleep deprivation in interventional cardiology: Implications for patient care and physician-health	2018	0	1241
5757	E. Di Simone, F. Fabbian, N. Giannetta, S. Dionisi, E. Renzi, R. Cappadona, M. Di Muzio and R. Manfredini	Risk of medication errors and nurses' quality of sleep: A national cross-sectional web survey study	2020	0	1242
15078	J. E. S. Manousakis, A. J.: Rajaratnam, S. M. W.: Naismith, S. L.: Anderson, C.	Advanced circadian timing and sleep fragmentation differentially impact on memory complaint subtype in subjective cognitive decline	2018	0	1243
7844	L. Gallardo-Alfaro, M. d. M. Bibiloni, C. M. Mascaró, S. Montemayor, M. Ruiz-Canela, J. Salas-Salvadó, D. Corella, M. Fitó, D. Romaguera, J. Vioque, Á. M. Alonso-Gómez, J. Wärnberg, J. A. Martínez, L. Serra-Majem, R. Estruch, J. C. Fernández-García, J. Lapetra, X. Pintó, A. García Ríos and A. Bueno-Cavanillas	Leisure-Time Physical Activity, Sedentary Behaviour and Diet Quality are Associated with Metabolic Syndrome Severity: The PREDIMED-Plus Study	2020	0	1244
7714	H. H. K. Fullagar, S. Skorski, R. Duffield, R. Julian, J. Bartlett and T. Meyer	Impaired sleep and recovery after night matches in elite football players	2016	0	1245
11303	J. E. Johnson	Effect of benzodiazepines on older women	1988	0	1246
6796	R. M. Evering, T. M. Tonis and M. M. Vollenbroek-Hutten	Deviations in daily physical activity patterns in patients with the chronic fatigue syndrome: a case control study	2011	0	1247
17237	A. Nicolás, E. Aizpitarte, A. Iruarrizaga, M. Vázquez, A. Margall and C. Asiain	Perception of night-time sleep by surgical patients in an intensive care unit	2008	0	1248
23463	G. Thom, C. M. Messow, W. S. Leslie, A. C. Barnes, N. Brosnahan, L. McCombie, A. Al‐Mrabeh, S. Zhyzhneuskaya, P. Welsh, N. Sattar, R. Taylor and M. E. J. Lean	Predictors of type 2 diabetes remission in the Diabetes Remission Clinical Trial (DiRECT)	2021	0	1249
24730	G. Vila, G. Grimm, M. Resl, B. Heinisch, E. Einwallner, H. Esterbauer, B. Dieplinger, T. Mueller, A. Luger and M. Clodi	B-type natriuretic peptide modulates ghrelin, hunger, and satiety in healthy men	2012	0	1250
16375	T. H. Monk, D. J. Buysse, B. D. Billy and J. M. DeGrazia	Using nine 2-h delays to achieve a 6-h advance disrupts sleep, alertness, and circadian rhythm	2004	0	1251
7666	S. Ftouni, S. A. Rahman, K. E. Crowley, C. Anderson, S. M. Rajaratnam and S. W. Lockley	Temporal dynamics of ocular indicators of sleepiness across sleep restriction	2013	0	1252
6928	A. J. Farmer, O. J. Gibson, C. Dudley, K. Bryden, P. M. Hayton, L. Tarassenko and A. Neil	A randomized controlled trial of the effect of real-time telemedicine support on glycemic control in young adults with type 1 diabetes (ISRCTN 46889446)	2005	0	1253
16399	L. Monteiro, M. C. Foss-Freitas, A. Navarro, F. Pereira, F. Coeli, E. Carneseca, R. M. Júnior, M. Foss, R. Montenegro Júnior and R. M. Júnior	Evaluation of Dietary Intake, Leisure-Time Physical Activity, and Metabolic Profile in Women with Mutation in the LMNA Gene	2017	0	1254
1748	J. Beatty and K. Melanson	Examining changes in respiratory exchange ratio within an 8-week weight loss intervention	2019	0	1255
7877	P. H. Gander, H. M. Mulrine, M. J. van den Berg, A. A. Smith, T. L. Signal, L. J. Wu and G. Belenky	Effects of sleep/wake history and circadian phase on proposed pilot fatigue safety performance indicators	2015	0	1256
2290	R. Blanchet, S. Lemieux, P. Couture, L. Bouchard, M. C. Vohl and L. Pérusse	Effects of neuromedin-β on caloric compensation, eating behaviours and habitual food intake	2011	0	1257
1491	M. J. Barbanoj, S. Clos, S. Romero, A. Morte, S. Giménez, J. L. Lorenzo, A. Luque and R. Dal-Ré	Sleep laboratory study on single and repeated dose effects of paroxetine, alprazolam and their combination in healthy young volunteers	2005	0	1258
14924	M. Majer, J. F. Jones, E. R. Unger, L. S. Youngblood, M. J. Decker, B. Gurbaxani, C. Heim and W. C. Reeves	Perception versus polysomnographic assessment of sleep in CFS and non-fatigued control subjects: Results from a population-based study	2007	0	1259
23208	N. F. Tascilar, O. Saracli, M. A. Kurcer, H. Ankarali and U. Emre	Is there any relationship between quality of life and polysomnographically detected sleep parameters/disorders in stable myasthenia gravis?	2018	0	1260
15654	R. R. McEachan, R. J. Lawton, C. Jackson, M. Conner, D. M. Meads and R. M. West	Testing a workplace physical activity intervention: a cluster randomized controlled trial	2011	0	1261
6799	N. Evero, L. C. Hackett, R. D. Clark, S. Phelan and T. A. Hagobian	Aerobic exercise reduces neuronal responses in food reward brain regions	2012	0	1262
2416	D. B. Boivin, P. Boudreau and G. M. Tremblay	Phototherapy and orange-tinted goggles for night-shift adaptation of police officers on patrol	2012	0	1263
13429	P. Lavie and W. B. Webb	Time estimates in a long-term time-free environment	1975	0	1264
1125	R. Atkins, W. K. Lam, A. T. Scanlan, C. M. Beaven and M. Driller	Lower-body compression garments worn following exercise improves perceived recovery but not subsequent performance in basketball athletes	2020	0	1265
10521	R. Hurdiel, T. Pezé, J. Daugherty, J. Girard, M. Poussel, L. Poletti, P. Basset and D. Theunynck	Combined effects of sleep deprivation and strenuous exercise on cognitive performances during The North Face® Ultra Trail du Mont Blanc® (UTMB®)	2015	0	1266
8309	R. Ginieis, E. A. Franz, I. Oey and M. Peng	The "sweet" effect: Comparative assessments of dietary sugars on cognitive performance	2018	0	1267
4405	S. Claveau, A. Lemyre, C. H. Bastien and A. Vallieres	Exploring the efficacy of behavioural interventions for sleep in night workers	2017	0	1268
8404	G. Godin, A. Bélanger-Gravel, S. Amireault, M. C. Vohl and L. Pérusse	The effect of mere-measurement of cognitions on physical activity behavior: a randomized controlled trial among overweight and obese individuals	2011	0	1269
15710	L. K. McIntire, R. A. McKinley, C. Goodyear and J. Nelson	A comparison of the effects of transcranial direct current stimulation and caffeine on vigilance and cognitive performance during extended wakefulness	2014	0	1270
26538	O. Zaslavsky, H. J. Thompson, S. M. McCurry, C. A. Landis, S. Kitsiou, T. M. Ward, M. M. Heitkemper and G. Demiris	Use of a Wearable Technology and Motivational Interviews to Improve Sleep in Older Adults With Osteoarthritis and Sleep Disturbance: A Pilot Study	2019	0	1271
3948	S. L. Chellappa, C. J. Morris and F. Scheer	Effects of circadian misalignment on cognition in chronic shift workers	2019	0	1272
2445	E. M. Bonanni, M.: Tognoni, G.: Fabbrini, M.: Nucciarone, B.: Manca, M. L.: Gori, S.: Iudice, A.: Murri, L.	Daytime sleepiness in mild and moderate Alzheimer's disease and its relationship with cognitive impairment	2005	0	1273
21159	H. Schulz and B. W. Walther	Intra-Night Sleep Perception in Patients with Sleep Disorders	2017	0	1274
22568	V. J. Stevens, E. Obarzanek, N. R. Cook, I. M. Lee, L. J. Appel, D. Smith West, N. C. Milas, M. Mattfeldt-Beman, L. Belden, C. Bragg, M. Millstone, J. Raczynski, A. Brewer, B. Singh and J. Cohen	Long-term weight loss and changes in blood pressure: results of the Trials of Hypertension Prevention, phase II	2001	0	1275
13304	B. Langhammer, B. Lindmark and J. K. Stanghelle	Physiotherapy and physical functioning post-stroke: exercise habits and functioning 4 years later? Long-term follow-up after a 1-year long-term intervention period: a randomized controlled trial	2014	0	1276
7003	L. M. Feehan, N. Lu, H. Xie and L. C. Li	Twenty-Four Hour Activity and Sleep Profiles for Adults Living with Arthritis: Habits Matter	2020	0	1277
14618	J. D. Lundgren, K. C. Allison, J. P. O'Reardon, A. J. Stunkard, J. D. Lundgren, K. C. Allison, J. P. O'Reardon and A. J. Stunkard	A descriptive study of non-obese persons with night eating syndrome and a weight-matched comparison group	2008	0	1278
441	T. S. Alghafri, S. M. Alharthi, Y. Al-farsi, E. Bannerman, A. M. Craigie and A. S. Anderson	Correlates of physical activity and sitting time in adults with type 2 diabetes attending primary health care in Oman	2017	0	1279
1879	M. Belvederi Murri, M. Amore, M. Menchetti, G. Toni, F. Neviani, M. Cerri, M. B. L. Rocchi, D. Zocchi, L. Bagnoli, E. Tam, A. Buffa, S. Ferrara, M. Neri, G. S. Alexopoulos, S. Zanetidou, F. R. Di Meana, M. L. Marcaccio, P. Argnani, A. Fioritti, M. Morini, F. Trevisani, S. Squatrito, R. Senaldi, G. De Girolamo, D. Di Diodoro, G. Neri, C. Spezia, M. Magagnoli, C. Luciano, F. Casini, G. Ermini, P. C…	Physical exercise for late-life major depression	2021	0	1280
6078	C. Drake, T. Roehrs, J. Shambroom and T. Roth	Caffeine effects on sleep taken 0, 3, or 6 hours before going to bed	2013	0	1281
15726	O. McKenna, C. Cunningham, C. Gissane and C. Blake	Management of the extrahepatic symptoms of chronic hepatitis C: feasibility of a randomized controlled trial of exercise	2013	0	1282
23146	N. K. Tang and A. G. Harvey	Effects of cognitive arousal and physiological arousal on sleep perception	2004	0	1283
15129	N. Marcoen, M. Vandekerckhove, D. Neu, N. Pattyn and O. Mairesse	Individual differences in subjective circadian flexibility	2015	0	1284
4073	M. H. Cheng, C. Y. Hsu, S. J. Wang, S. J. Lee, P. H. Wang and J. L. Fuh	The relationship of self-reported sleep disturbance, mood, and menopause in a community study	2008	0	1285
10875	M. Jackowska and L. Poole	Sleep problems, short sleep and a combination of both increase the risk of depressive symptoms in older people: a 6-year follow-up investigation from the English Longitudinal Study of Ageing	2017	0	1286
18316	P. D. Patterson, S. E. Klapec, M. D. Weaver, F. X. Guyette, T. E. Platt and D. J. Buysse	Differences in Paramedic Fatigue before and after Changing from a 24-hour to an 8-hour Shift Schedule: A Case Report	2016	0	1287
5279	K. Davranche and T. McMorris	Specific effects of acute moderate exercise on cognitive control	2009	0	1288
23721	S. J. Torres and C. A. Nowson	Effect of a weight-loss program on mental stress-induced cardiovascular responses and recovery	2007	0	1289
17837	T. Østbye, K. M. Krause, C. A. Lovelady, M. C. Morey, L. A. Bastian, B. L. Peterson, G. K. Swamy, R. J. Brouwer and C. M. McBride	Active Mothers Postpartum: a randomized controlled weight-loss intervention trial	2009	0	1290
19143	C. L. Pruscino, S. Halson and M. Hargreaves	Effects of compression garments on recovery following intermittent exercise	2013	0	1291
4952	N. G. Cuellar and S. J. Ratcliffe	A comparison of glycemic control, sleep, fatigue, and depression in type 2 diabetes with and without restless legs syndrome	2008	0	1292
25999	S.-F. V. Wu, S.-Y. Liang, T.-J. Wang, M.-H. Chen, Y.-M. Jian and K.-C. Cheng	A self-management intervention to improve quality of life and psychosocial impact for people with type 2 diabetes	2011	0	1293
19084	S. Price, A. Nankervis, M. Permezel, L. Prendergast, P. Sumithran and J. Proietto	Health consequences for mother and baby of substantial pre-conception weight loss in obese women: study protocol for a randomized controlled trial	2018	0	1294
6898	J. Fanning, M. P. Walkup, W. T. Ambrosius, L. R. Brawley, E. H. Ip, A. P. Marsh and W. J. Rejeski	Change in health-related quality of life and social cognitive outcomes in obese, older adults in a randomized controlled weight loss trial: Does physical activity behavior matter?	2018	0	1295
25504	K. H. White, M. E. Rumble and R. M. Benca	Sex Differences in the Relationship Between Depressive Symptoms and Actigraphic Assessments of Sleep and Rest-Activity Rhythms in a Population-Based Sample	2017	0	1296
2335	J. Blough and P. D. Loprinzi	Experimentally investigating the joint effects of physical activity and sedentary behavior on depression and anxiety: A randomized controlled trial	2018	0	1297
17689	S. J. Oliver, S. J. Laing, S. Wilson, J. L. Bilzon and N. Walsh	Endurance running performance after 48 h of restricted fluid and/or energy intake	2007	0	1298
20268	T. Roth, D. Seiden, S. Wang-Weigand and J. Zhang	A 2-night, 3-period, crossover study of ramelteon's efficacy and safety in older adults with chronic insomnia	2007	0	1299
5106	S. Dallaspezia, M. Suzuki, L. Clara, C. Colombo and F. Benedetti	Chronotype influences response to antidepressant chronotherapeutics in bipolar patients	2018	0	1300
19145	R. R. Pryor, J. L. Pryor, L. W. Vandermark, E. L. Adams, R. M. Brodeur, L. E. Armstrong, E. C. Lee, C. M. Maresh, J. M. Anderson and D. J. Casa	Exacerbated heat strain during consecutive days of repeated exercise sessions in heat	2019	0	1301
12443	P. Klare, J. Nigg, J. Nold, B. Haller, A. B. Krug, S. Mair, C. K. Thoeringer, J. W. Christle, R. M. Schmid, M. Halle and W. Huber	The impact of a ten-week physical exercise program on health-related quality of life in patients with inflammatory bowel disease: a prospective randomized controlled trial	2015	0	1302
9670	M. Heiden, E. Lyskov, M. Nakata, K. Sahlin, T. Sahlin and M. Barnekow-Bergkvist	Evaluation of cognitive behavioural training and physical activity for patients with stress-related illnesses: a randomized controlled study	2007	0	1303
9147	M. H. Hall, S. F. Smagula, R. M. Boudreau, H. N. Ayonayon, S. E. Goldman, T. B. Harris, B. L. Naydeck, S. M. Rubin, L. Samuelsson, S. Satterfield, K. L. Stone, M. Visser and A. B. Newman	Association between Sleep Duration and Mortality Is Mediated by Markers of Inflammation and Health in Older Adults: The Health, Aging and Body Composition Study	2015	0	1304
8755	J. Greneche, J. Krieger, C. Erhardt, A. Bonnefond, A. Eschenlauer, A. Muzet and P. Tassi	EEG spectral power and sleepiness during 24 h of sustained wakefulness in patients with obstructive sleep apnea syndrome	2008	0	1305
16743	A. E. Mullins, J. W. Kim, K. K. H. Wong, D. J. Bartlett, A. Vakulin, D. J. Dijk, N. S. Marshall, R. R. Grunstein and A. L. D'Rozario	Sleep EEG microstructure is associated with neurobehavioural impairment after extended wakefulness in obstructive sleep apnea	2021	0	1306
2188	Y. S. Bin, N. S. Marshall, N. S. Glozier, Y. S. Bin, N. S. Marshall and N. S. Glozier	Secular changes in sleep duration among Australian adults, 1992-2006	2011	0	1307
21173	T. C. Schütz, T. C. Cunha, T. Moura-Guimaraes, G. P. Luz, C. Ackel-D'Elia, S. Alves Eda, G. Pantiga, Jr., M. T. Mello, S. Tufik and L. Bittencourt	Comparison of the effects of continuous positive airway pressure, oral appliance and exercise training in obstructive sleep apnea syndrome	2013	0	1308
26244	T. T. Yeh, C. Y. Wu, Y. W. Hsieh, K. C. Chang, L. C. Lee, J. W. Hung, K. C. Lin, C. H. Teng and Y. H. Liao	Synergistic effects of aerobic exercise and cognitive training on cognition, physiological markers, daily function, and quality of life in stroke survivors with cognitive decline: study protocol for a randomized controlled trial	2017	0	1309
16541	P. T. Morgan, E. Pace-Schott, B. Pittman, R. Stickgold and R. T. Malison	Normalizing effects of modafinil on sleep in chronic cocaine users	2010	0	1310
23964	S. Tubtimtes, C. Sukying and S. Prueksaritanond	Sleep problems in out-patient of primary care unit	2009	0	1311
15244	N. S. Marshall, A. M. Neill, A. J. Campbell and D. S. Sheppard	Randomised controlled crossover trial of humidified continuous positive airway pressure in mild obstructive sleep apnoea	2005	0	1312
10031	G. R. Hockey and J. Sauer	Cognitive fatigue and complex decision making under prolonged isolation and confinement	1996	0	1313
14715	P. Maasilta, A. Bachour, K. Teramo, O. Polo, L. A. Laitinen, P. Maasilta, A. Bachour, K. Teramo, O. Polo and L. A. Laitinen	Sleep-related disordered breathing during pregnancy in obese women	2001	0	1314
23006	M. Taheri and E. Arabameri	The Effect of Sleep Deprivation on Choice Reaction Time and Anaerobic Power of College Student Athletes	2012	0	1315
1554	S. Barnason, L. Zimmerman, P. Schulz and C. Tu	Influence of an early recovery telehealth intervention on physical activity and functioning after coronary artery bypass surgery among older adults with high disease burden	2009	0	1316
25506	M. A. White and C. M. Grilo	Bupropion for overweight women with binge-eating disorder: a randomized, double-blind, placebo-controlled trial	2013	0	1317
25430	W. Wenwen, Y. Jinru, X. Yaofei, G. Yaohua, C. Xuyu and T. Xiaodong	Dose-response Relationship between Sleep and Rheumatoid Arthritis	2020	0	1318
19979	R. Robillard, A. Cartier, L. Nicolau, M. Bouchard, F. Lupien, A. Jacob-Lessard and J. Carrier	Moderate caffeine consumers benefit from higher vigilance enhancement and lesser sleep alterations following caffeine consumption than light consumers	2012	0	1319
10003	C. Hjelm, A. Stromberg, K. Arestedt and A. Brostrom	Sleep-disordered breathing and cognitive impairment among patients with heart failure	2012	0	1320
7731	C. H. Fung, C. P. Vaughan, A. D. Markland, A. J. Huang, M. N. Mitchell, D. L. Bliwise, S. Ancoli‐Israel, S. Redline, C. A. Alessi and K. Stone	Nocturia is Associated with Poor Sleep Quality Among Older Women in the Study of Osteoporotic Fractures	2017	0	1321
10595	L. Hyun-Ju, L. Yeongsuk and Y. Jungmi	Factors Associated with Physical Activity in Older Adults by Region: Based on the 2017 Community Health Survey	2020	0	1322
4878	G. E. Crichton, P. R. Howe, J. D. Buckley, A. M. Coates, K. J. Murphy and J. Bryan	Long-term dietary intervention trials: critical issues and challenges	2012	0	1323
7342	E. E. Flynn-Evans, C. Kirkley, M. Young, N. Bathurst, K. Gregory, V. Vogelpohl, A. End, S. Hillenius, Y. Pecena and J. J. Marquez	Changes in performance and bio-mathematical model performance predictions during 45 days of sleep restriction in a simulated space mission	2020	0	1324
17137	A. B. Netto, S. Sinha, A. B. Taly, S. Panda and S. Rao	Sleep in Wilson's disease: A polysomnography-based study	2010	0	1325
19465	E. Rasskazova, I. Zavalko, A. Tkhostov and V. Dorohov	High intention to fall asleep causes sleep fragmentation	2014	0	1326
16537	P. J. Morgan, D. R. Lubans, C. E. Collins, J. M. Warren and R. Callister	12-month outcomes and process evaluation of the SHED-IT RCT: an internet-based weight loss program targeting men	2011	0	1327
13485	M. E. J. Lean, W. S. Leslie, A. C. Barnes, N. Brosnahan, G. Thom, L. McCombie, C. Peters, S. Zhyzhneuskaya, A. Al-Mrabeh, K. G. Hollingsworth, A. M. Rodrigues, L. Rehackova, A. J. Adamson, F. F. Sniehotta, J. C. Mathers, H. M. Ross, Y. McIlvenna, P. Welsh, S. Kean, I. Ford, A. McConnachie, C. M. Messow, N. Sattar and R. Taylor	Durability of a primary care-led weight-management intervention for remission of type 2 diabetes: 2-year results of the DiRECT open-label, cluster-randomised trial	2019	0	1328
16345	H. J. Moller, L. Kayumov, E. L. Bulmash, J. Nhan and C. M. Shapiro	Simulator performance, microsleep episodes, and subjective sleepiness: normative data using convergent methodologies to assess driver drowsiness	2006	0	1329
11206	C. Ji Yeon, M. E. Zaplatosch, T. Anderson, E. E. Bechke, L. Brooks, H. Gardner, S. J. Goldenstein, L. Wideman, Facsm and W. M. Adams	Associations Between Physical Activity, 24-hour Urinary Hydration Markers And Timing Of Fluid Intake...2021 ACSM Annual Meeting & World Congresses [Virtual], June 1 -5, 2021	2021	0	1330
4296	M. Y. Chun, B.-J. Cho, S. H. Yoo, B. Oh, J.-S. Kang, C. Yeon and E. Desapriya	Association between sleep duration and musculoskeletal pain: The Korea National Health and Nutrition Examination Survey 2010-2015	2018	0	1331
6178	R. Duffield, A. Murphy, A. Kellett and M. Reid	Recovery from repeated on-court tennis sessions: combining cold-water immersion, compression, and sleep recovery interventions	2014	0	1332
13640	Y.-Y. Lee, C.-Y. Wu, C.-H. Teng, W.-C. Hsu, K.-C. Chang and P. Chen	Evolving methods to combine cognitive and physical training for individuals with mild cognitive impairment: study protocol for a randomized controlled study	2016	0	1333
7658	S. From, H. Liira, J. Leppävuori, T. Remes-Lyly, H. Tikkanen and K. Pitkälä	Effectiveness of exercise intervention and health promotion on cardiovascular risk factors in middle-aged men: a protocol of a randomized controlled trial	2013	0	1334
175	R. C. Adams, K. S. Button, L. Hickey, S. Morrison, A. Smith, W. Bolus, E. Coombs, S. Randolph, R. Hunt, D. Kim, C. D. Chambers and N. S. Lawrence	Food-related inhibitory control training reduces food liking but not snacking frequency or weight in a large healthy adult sample	2021	0	1335
7732	M. M. Fung, K. Peters, S. Ancoli-Israel, S. Redline, K. L. Stone and E. Barrett-Connor	Total sleep time and other sleep characteristics measured by actigraphy do not predict incident hypertension in a cohort of community-dwelling older men	2013	0	1336
10943	L. Jahangiry, D. Shojaeizadeh, M. Najafi, K. Mohammad, M. Abbasalizad Farhangi and A. Montazeri	'Red Ruby': an interactive web-based intervention for lifestyle modification on metabolic syndrome: a study protocol for a randomized controlled trial	2014	0	1337
1194	K. Avlund, T. Rantanen and M. Schroll	Factors underlying tiredness in older adults	2007	0	1338
6394	C. L. Edwardson, S. J. H. Biddle, A. Clarke-Cornwell, S. Clemes, M. J. Davies, D. W. Dunstan, H. Eborall, M. H. Granat, L. J. Gray, G. N. Healy, G. Richardson, T. Yates and F. Munir	A three arm cluster randomised controlled trial to test the effectiveness and cost-effectiveness of the SMART Work & Life intervention for reducing daily sitting time in office workers: study protocol	2018	0	1339
327	T. Akerstedt, B. Olsson, M. Ingre, M. Holmgren and G. Kecklund	A 6-hour working day--effects on health and well-being	2001	0	1340
668	A. Ammar, H. Chtourou, K. Trabelsi, J. Padulo, M. Turki, K. El Abed, A. Hoekelmann and A. Hakim	Temporal specificity of training: intra-day effects on biochemical responses and Olympic-Weightlifting performances	2015	0	1341
2968	A. A. Brunelli, G. C. Murphy and J. A. Athanasou	Effectiveness of social support group interventions for psychosocial outcomes: A meta-analytic review	2016	0	1342
5944	I. Dolu and N. O. Nahcivan	Impact of a nurse-led sleep programme on the sleep quality and depressive symptomatology among older adults in nursing homes: A non-randomised controlled study	2019	0	1343
1655	M. Basner, K. M. Fomberstein, F. M. Fazavi, S. Banks, J. H. William, R. R. Rosa and D. F. Dinges	American Time Use Survey: sleep time and its relationship to waking activities	2007	0	1344
6477	A. El Nakeeb, A. Fikry, T. El Metwally, E. Fouda, M. Youssef, H. Ghazy, S. Badr, W. Khafagy and M. Farid	Early oral feeding in patients undergoing elective colonic anastomosis	2009	0	1345
25888	P. M. Wong, S. B. Manuck, M. M. DiNardo, M. Korytkowski and M. F. Muldoon	Shorter Sleep Duration is Associated with Decreased Insulin Sensitivity in Healthy White Men	2015	0	1346
17601	M. M. Ohayon and T. Sagales	Prevalence of insomnia and sleep characteristics in the general population of Spain	2010	0	1347
24436	S. H. van Oostrom, A. C. J. Nooyens, M. P. J. van Boxtel and W. M. M. Verschuren	Long sleep duration is associated with lower cognitive function among middle-age adults - the Doetinchem Cohort Study	2018	0	1348
5490	A. M. Deane, L. Little, R. Bellomo, M. J. Chapman, A. R. Davies, S. Ferrie, M. Horowitz, S. Hurford, K. Lange, E. Litton, D. Mackle, S. O’Connor, J. Parker, S. L. Peake, J. J. Presneill, E. J. Ridley, V. Singh, F. v. Haren, P. Williams and P. Young	Outcomes Six Months after Delivering 100% or 70% of Enteral Calorie Requirements during Critical Illness (TARGET). A Randomized Controlled Trial	2020	0	1349
7705	L. Fukushima, P. Patel, K. Afshar, L. G. Evangelista, A. Rao and T. Hammond	Fatigue in adult CF patients: May be associated with sleep habits	2013	0	1350
667	A. Ammar, O. Boukhris, H. Hsouna, I. B. Dhia, K. Trabelsi, T. A. Gujar, C. C. T. Clark, H. Chtourou, T. Driss and A. Hoekelmann	The effect of a daytime 60-min nap opportunity on postural control in highly active individuals	2021	0	1351
23886	M. Trousselard, D. Leger, P. van Beers, O. Coste, A. Vicard, J. Pontis, S. N. Crosnier and M. Chennaoui	Sleeping under the Ocean: Despite Total Isolation, Nuclear Submariners Maintain Their Sleep and Wake Patterns throughout Their Under Sea Mission	2015	0	1352
452	A. Ali, J. M. O'Donnell, C. Starck and K. J. Rutherfurd-Markwick	The Effect of Caffeine Ingestion during Evening Exercise on Subsequent Sleep Quality in Females	2015	0	1353
18831	C. S. Plaisted, P. H. Lin, J. D. Ard, M. L. McClure and L. P. Svetkey	The effects of dietary patterns on quality of life: a substudy of the Dietary Approaches to Stop Hypertension trial	1999	0	1354
8521	J. Gonzalo, S. Herzig, E. Reynolds and J. Yang	Factors associated with non-compliance during 16-hour long call shifts	2012	0	1355
20615	A. Saletu, P. Anderer, S. Parapatics, C. Matthai, M. Matejka and B. Saletu	Effects of a mandibular repositioning appliance on sleep structure, morning behavior and clinical symptomatology in patients with snoring and sleep-disordered breathing	2007	0	1356
15213	M. Marques, V. De Gucht, I. Leal and S. Maes	Effects of a self-regulation based physical activity program (the "4-STEPS") for unexplained chronic fatigue: a randomized controlled trial	2015	0	1357
18002	J. Pallansch, Y. Li, J. Bena, L. Wang and N. Foldvary-Schaefer	Patient-Reported Outcomes in Older Adults With Obstructive Sleep Apnea Treated With Continuous Positive Airway Pressure Therapy	2018	0	1358
4863	S. A. Creasy, T. E. Crane, D. O. Garcia, C. A. Thomson, L. N. Kohler, B. C. Wertheim, L. D. Baker, M. Coday, L. Hale, C. R. Womack, K. P. Wright and E. L. Melanson	Higher amounts of sedentary time are associated with short sleep duration and poor sleep quality in postmenopausal women	2019	0	1359
7952	G. Gardner, C. Collins, S. Osborne, A. Henderson and M. Eastwood	Creating a therapeutic environment: a non-randomised controlled trial of a quiet time intervention for patients in acute care	2009	0	1360
12334	R. Kimura, M. Mori, M. Tajima, H. Somemura, N. Sasaki, M. Yamamoto, S. Nakamura, J. Okanoya, Y. Ito, T. Otsubo and K. Tanaka	Effect of a brief training program based on cognitive behavioral therapy in improving work performance: A randomized controlled trial	2015	0	1361
18919	V. Ponzo, R. Rosato, E. Tarsia, I. Goitre, F. De Michieli, M. Fadda, T. Monge, A. Pezzana, F. Broglio and S. Bo	Self-reported adherence to diet and preferences towards type of meal plan in patient with type 2 diabetes mellitus. A cross-sectional study	2017	0	1362
11707	T. Kantermann, F. Duboutay, D. Haubruge, M. Kerkhofs, A. Schmidt-Trucksäss and D. J. Skene	Atherosclerotic risk and social jetlag in rotating shift-workers: First evidence from a pilot study	2013	0	1363
26387	S. D. Youngstedt, E. E. Goff, A. M. Reynolds, D. F. Kripke, M. R. Irwin, R. R. Bootzin, N. Khan and G. Jean-Louis	Has adult sleep duration declined over the last 50+ years?	2016	0	1364
24549	M. D. Vaz de Almeida, P. Graca, C. Afonso, A. D'Amicis, R. Lappalainen and S. Damkjaer	Physical activity levels and body weight in a nationally representative sample in the European Union	1999	0	1365
6704	M. K. Erman and R. Rosenberg	Modafinil for excessive sleepiness associated with chronic shift work sleep disorder: effects on patient functioning and health-related quality of life	2007	0	1366
1200	E. A. Awick, T. R. Wójcicki, E. A. Olson, J. Fanning, H. D. Chung, K. Zuniga, M. Mackenzie, A. F. Kramer and E. McAuley	Differential exercise effects on quality of life and health-related quality of life in older adults: a randomized controlled trial	2015	0	1367
23395	A. Tessitore, R. Meeusen, C. Cortis and L. Capranica	EFFECTS OF DIFFERENT RECOVERY INTERVENTIONS ON ANAEROBIC PERFORMANCES FOLLOWING PRESEASON SOCCER TRAINING	2007	0	1368
11587	S. Kajaste, P. E. Brander, T. Telakivi, M. Partinen and P. Mustajoki	A cognitive-behavioral weight reduction program in the treatment of obstructive sleep apnea syndrome with or without initial nasal CPAP: a randomized study	2004	0	1369
15046	T. Manly, G. H. Lewis, I. H. Robertson, P. C. Watson and A. K. Datta	Coffee in the cornflakes: Time-of-day as a modulator of executive response control	2002	0	1370
13227	K. Lambourne	The effects of acute exercise on temporal generalization	2012	0	1371
16561	C. M. Morin, S. Beaulieu-Bonneau, M. LeBlanc and J. Savard	Self-help treatment for insomnia: A randomized controlled trial	2005	0	1372
11771	L. Karlsson, E. P. Takala, B. Gerdle and B. Larsson	Evaluation of pain and function after two home exercise programs in a clinical trial on women with chronic neck pain - with special emphasises on completers and responders	2014	0	1373
5512	Å. Dedering, A. Peolsson, J. A. Cleland, M. Halvorsen, M. A. Svensson and M. Kierkegaard	The Effects of Neck-Specific Training Versus Prescribed Physical Activity on Pain and Disability in Patients With Cervical Radiculopathy: A Randomized Controlled Trial	2018	0	1374
11356	C. B. Jones, J. Dorrian, S. M. Jay, N. Lamond, S. Ferguson and D. Dawson	Self-awareness of impairment and the decision to drive after an extended period of wakefulness	2006	0	1375
5926	S. Dogra and L. Stathokostas	Correlates of extended sitting time in older adults: an exploratory cross-sectional analysis of the Canadian Community Health Survey Healthy Aging Cycle	2014	0	1376
7779	K. K. Gabriel, M. B. Conroy, K. K. Schmid, K. L. Storti, R. R. High, D. A. Underwood, A. M. Kriska, L. H. Kuller, K. K. P. Gabriel, M. B. Conroy, K. K. Schmid, K. L. Storti, R. R. High, D. A. Underwood, A. M. Kriska and L. H. Kuller	The impact of weight and fat mass loss and increased physical activity on physical function in overweight, postmenopausal women: results from the Women on the Move Through Activity and Nutrition study	2011	0	1377
13571	I. M. Lee, L. Djoussé, H. D. Sesso, L. Wang, J. E. Buring, I. M. Lee, L. Djoussé, H. D. Sesso, L. Wang and J. E. Buring	Physical activity and weight gain prevention	2010	0	1378
8054	M. A. Gebara, J. Kasckow, S. F. Smagula, E. A. DiNapoli, J. F. Karp, E. J. Lenze, B. H. Mulsant and C. F. Reynolds	The role of late life depressive symptoms on the trajectories of insomnia symptoms during antidepressant treatment	2018	0	1379
23521	J. S. Thomson, A. Ali and D. S. Rowlands	Leucine-protein supplemented recovery feeding enhances subsequent cycling performance in well-trained men	2011	0	1380
8767	C. S. Griffin-Blake, D. M. DeJoy, C. S. Griffin-Blake and D. M. DeJoy	Evaluation of social-cognitive versus stage-matched, self-help physical activity interventions at the workplace	2006	0	1381
1820	D. A. Beihl, A. D. Liese and S. M. Haffner	Sleep duration as a risk factor for incident type 2 diabetes in a multiethnic cohort	2009	0	1382
11074	P. Jaskowski and D. Wlodarczyk	Effect of sleep deficit, knowledge of results, and stimulus quality on reaction time and response force	1997	0	1383
17913	A. Oyefeso, P. Sedgwick and H. Ghodse	Subjective sleep-wake parameters in treatment-seeking opiate addicts	1997	0	1384
8847	R. R. Grunstein, K. Stenlöf, J. A. Hedner, M. Peltonen, K. Karason and L. Sjöström	Two year reduction in sleep apnea symptoms and associated diabetes incidence after weight loss in severe obesity	2007	0	1385
4423	J. Cleator, P. Judd, M. James, J. Abbott, C. J. Sutton and J. P. Wilding	Characteristics and perspectives of night-eating behaviour in a severely obese population	2014	0	1386
11278	M. Johns and B. Hocking	Daytime sleepiness and sleep habits of Australian workers	1997	0	1387
14205	S. Lis, S. Krieger, D. Hennig, C. Roder, P. Kirsch, W. Seeger, B. Gallhofer and R. Schulz	Executive functions and cognitive subprocesses in patients with obstructive sleep apnoea	2008	0	1388
14797	A. Madjd, M. A. Taylor, L. S. Neek, A. Delavari, R. Malekzadeh, I. A. Macdonald and H. R. Farshchi	Effect of weekly physical activity frequency on weight loss in healthy overweight and obese women attending a weight loss program: a randomized controlled trial	2016	0	1389
3506	C. E. Carney, J. D. Edinger, M. Kuchibhatla, A. M. Lachowski, O. Bogouslavsky, A. D. Krystal and C. M. Shapiro	Cognitive behavioral insomnia therapy for those with insomnia and depression: A randomized controlled clinical trial	2017	0	1390
6545	J. G. Ellis, M. L. Perlis, C. H. Bastien, M. Gardani and C. A. Espie	The Natural History of Insomnia: Acute Insomnia and First-onset Depression	2014	0	1391
6535	D. Elliott, S. McKinley, J. Alison, L. M. Aitken, M. King, G. D. Leslie, P. Kenny, P. Taylor, R. Foley and E. Burmeister	Health-related quality of life and physical recovery after a critical illness: a multi-centre randomised controlled trial of a home-based physical rehabilitation program	2011	0	1392
14934	S. Makeig, T. P. Jung and T. J. Sejnowski	Awareness during drowsiness: dynamics and electrophysiological correlates	2000	0	1393
3587	M. Casagrande, D. Martella, E. Di Pace, F. Pirri and F. Guadalupi	Orienting and alerting: Effect of 24 h of prolonged wakefulness	2006	0	1394
15903	W. B. Mendelson and M. Maczaj	Effects of triazolam on the perception of sleep and wakefulness in insomniacs	1990	0	1395
3150	R. Burrup, L. A. Tucker, J. D. Le Cheminant and B. W. Bailey	Strength training and body composition in middle-age women	2018	0	1396
4396	L. L. Clarke, S. Wilson and J. R. Kirwan	Using Actigraphy to Measure Sleep Patterns in Rheumatoid Arthritis: A Pilot Study in Patients Taking Night-Time Prednisone	2013	0	1397
23475	F. Thomas, R. O. Hopkins, D. L. Handrahan, J. Walker and J. Carpenter	Sleep and cognitive performance of flight nurses after 12-hour evening versus 18-hour shifts	2006	0	1398
9251	K. H. Han, S. Y. Kim and S. Y. Chung	Effect of acupuncture on patients with insomnia: study protocol for a randomized controlled trial	2014	0	1399
10868	A. Jabourian, S. Lancrenon, C. Delva, A. Perreve-Genet, J. P. Lablanchy and M. Jabourian	Gait velocity is an indicator of cognitive performance in healthy middle-aged adults	2014	0	1400
3027	R. Budhiraja, C. A. Kushida, D. A. Nichols, J. K. Walsh, R. D. Simon, D. J. Gottlieb and S. F. Quan	Predictors of sleepiness in obstructive sleep apnoea at baseline and after 6 months of continuous positive airway pressure therapy	2017	0	1401
8760	J. Grgic, D. Dumuid, E. G. Bengoechea, N. Shrestha, A. Bauman, T. Olds and Z. Pedisic	Health outcomes associated with reallocations of time between sleep, sedentary behaviour, and physical activity: a systematic scoping review of isotemporal substitution studies	2018	0	1402
5032	D. Da Costa, M. Zummer and M. A. Fitzcharles	Determinants of sleep problems in patients with spondyloarthropathy	2009	0	1403
6310	C. I. Eastman, C. J. Gazda, H. J. Burgess, S. J. Crowley and L. F. Fogg	Advancing circadian rhythms before eastward flight: a strategy to prevent or reduce jet lag	2005	0	1404
5781	M. Diaz-Roman, M. M. Pulopulos, M. Baquero, A. Salvador, A. Cuevas, I. Ferrer, O. Ciopat and E. Gomez	Obstructive sleep apnea and Alzheimer's disease-related cerebrospinal fluid biomarkers in mild cognitive impairment	2021	0	1405
19591	Q. Regestein, V. Natarajan, M. Pavlova, S. Kawasaki, R. Gleason and E. Koff	Sleep debt and depression in female college students	2010	0	1406
13557	E. J. Lee	[Rest-activity rhythm, sleep pattern and quality of life in patients with restless legs syndrome]	2009	0	1407
17992	L. Palagini, A. Gemignani, I. Feinberg, M. Guazzelli and I. G. Campbell	Mental activity after early afternoon nap awakenings in healthy subjects	2004	0	1408
11260	A. Johansson, A. Adamson, J. Ejdebäck and U. Edéll-Gustafsson	Evaluation of an individualised programme to promote self-care in sleep-activity in patients with coronary artery disease -- a randomised intervention study	2014	0	1409
17374	C. F. J. Nooijen, V. Blom, Ö. Ekblom, M. M. Ekblom and L. V. Kallings	Improving office workers' mental health and cognition: a 3-arm cluster randomized controlled trial targeting physical activity and sedentary behavior in multi-component interventions	2019	0	1410
5128	K. W. Dammann, M. Bell, M. Kanter and A. Berger	Effects of consumption of sucromalt, a slowly digestible carbohydrate, on mental and physical energy questionnaire responses	2013	0	1411
26312	Y. Yokoyama, M. Nishi, H. Murayama, H. Amano, Y. Taniguchi, Y. Nofuji, M. Narita, E. Matsuo, S. Seino, Y. Kawano and S. Shinkai	Dietary variety and decline in lean mass and physical performance in community-dwelling older Japanese: A 4-year follow-up study	2017	0	1412
5076	F. Dai, H. Cai, H. Li, G. Yang, B.-T. Ji, W. Zheng, Y.-B. Xiang and X.-O. Shu	Association of sleep duration and incidence of diabetes modified by tea consumption: a report from the Shanghai men's health study	2017	0	1413
8454	M. Goldfarb, Y. Marcano, D. Schafer, J. Chronopoulos, V. Hayman, A. Trnkus and J. Afilalo	Dietary protein intake in older adults undergoing cardiac surgery	2019	0	1414
11063	H. Järnefelt, M. Härmä, M. Sallinen, J. Virkkala, T. Paajanen, K. P. Martimo and C. Hublin	Cognitive behavioural therapy interventions for insomnia among shift workers: RCT in an occupational health setting	2020	0	1415
5815	S. Difrancesco, F. Lamers, H. Riese, K. R. Merikangas, A. T. F. Beekman, A. M. van Hemert, R. A. Schoevers and B. Penninx	Sleep, circadian rhythm, and physical activity patterns in depressive and anxiety disorders: A 2-week ambulatory assessment study	2019	0	1416
4306	L. M. Chung, Q. P. Law, S. S. Fong and J. W. Chung	Teledietetics improves weight reduction by modifying eating behavior: a randomized controlled trial	2014	0	1417
9441	A. G. Harvey	Pre-sleep cognitive activity: a comparison of sleep-onset insomniacs and good sleepers	2000	0	1418
26212	C. Yarar-Fisher, J. Li, A. McLain, B. Gower, R. Oster and C. Morrow	Utilizing a low-carbohydrate/high-protein diet to improve metabolic health in individuals with spinal cord injury (DISH): study protocol for a randomized controlled trial	2019	0	1419
11064	H. Järnefelt, M. Sallinen, R. Luukkonen, S. Kajaste, A. Savolainen and C. Hublin	Cognitive behavioral therapy for chronic insomnia in occupational health services: analyses of outcomes up to 24 months post-treatment	2014	0	1420
839	C. B. Ansok, L. S. Khalil and S. Muh	Objective assessment of sleep quality in patients with rotator cuff tears	2020	0	1421
1349	F. C. Baker and H. S. Driver	Self-reported sleep across the menstrual cycle in young, healthy women	2004	0	1422
8273	D. P. Gill, W. Blunt, N. C. Boa Sorte Silva, C. Stiller-Moldovan, G. Y. Zou and R. J. Petrella	The HealtheSteps™ lifestyle prescription program to improve physical activity and modifiable risk factors for chronic disease: a pragmatic randomized controlled trial	2019	0	1423
25771	A. Winokur, N. A. DeMartinis, 3rd, D. P. McNally, E. M. Gary, J. L. Cormier and K. A. Gary	Comparative effects of mirtazapine and fluoxetine on sleep physiology measures in patients with major depression and insomnia	2003	0	1424
3443	A. Carbonell-Baeza, J. R. Ruiz, V. A. Aparicio, F. B. Ortega, D. Munguía-Izquierdo, I. C. Alvarez-Gallardo, V. Segura-Jiménez, D. Camiletti-Moirón, A. Romero, F. Estévez-López, B. Samos, A. J. Casimiro, Á. Sierra, P. A. Latorre, M. Pulido-Martos, P. Femia, I. J. Pérez-López, P. Chillón, M. J. Girela-Rejón, P. Tercedor, A. Lucía and M. Delgado-Fernández	Land- and water-based exercise intervention in women with fibromyalgia: the al-Andalus physical activity randomised controlled trial	2012	0	1425
18371	R. Pecotic, I. P. Dodig, M. Valic, T. Galic, L. L. Kalcina, N. Ivkovic and Z. Dogas	Effects of CPAP therapy on cognitive and psychomotor performances in patients with severe obstructive sleep apnea: a prospective 1-year study	2019	0	1426
3838	J.-K. Chang, M. Koo, V. Y.-Y. Kao and J.-K. Chiang	Association of sleep duration and insulin resistance in Taiwanese vegetarians	2012	0	1427
5966	F. Donath, S. Quispe, K. Diefenbach, A. Maurer, I. Fietze and I. Roots	Critical evaluation of the effect of valerian extract on sleep structure and sleep quality	2000	0	1428
7891	P. H. Gann, R. T. Chatterton, S. M. Gapstur, K. Liu, D. Garside, S. Giovanazzi, K. Thedford and L. Van Horn	The effects of a low-fat/high-fiber diet on sex hormone levels and menstrual cycling in premenopausal women: a 12-month randomized trial (the diet and hormone study)	2003	0	1429
10122	A. Holliday, A. Burgin, E. V. Fernandez, S. A. M. Fenton, F. Thielecke and A. K. Blannin	Points-based physical activity: a novel approach to facilitate changes in body composition in inactive women with overweight and obesity	2018	0	1430
7281	C. F. Fitzsimons, G. Baker, S. R. Gray, M. A. Nimmo, N. Mutrie and C. Scottish Physical Activity Research	Does physical activity counselling enhance the effects of a pedometer-based intervention over the long-term: 12-month findings from the Walking for Wellbeing in the west study	2012	0	1431
5704	A. Devereux-Fitzgerald, R. Powell and D. P. French	Conflating Time and Energy: Views From Older Adults in Lower Socioeconomic Status Areas on Physical Activity	2018	0	1432
22194	J. Song, P. Feng, X. Wu, B. Li, Y. Su, Y. Liu and Y. Zheng	Individual differences in the neural basis of response inhibition after sleep deprivation are mediated by chronotype	2019	0	1433
16126	J. Miller, J. C. MacDermid, D. M. Walton and J. Richardson	Chronic pain self-management support with pain science education and exercise (COMMENCE): study protocol for a randomized controlled trial	2015	0	1434
18373	E. S. L. Pedersen, I. H. Danquah, C. B. Petersen and J. S. Tolstrup	Intra-individual variability in day-to-day and month-to-month measurements of physical activity and sedentary behaviour at work and in leisure-time among Danish adults	2016	0	1435
18154	M. C. Park, C. L.: Leurgans, S. E.: Fan, W.: Wilson, R. S.: Bennett, D. A.	Association of daytime napping and Parkinsonian signs in Alzheimer's disease	2006	0	1436
25302	N. Wee, C. L. Asplund and M. W. Chee	Sleep deprivation accelerates delay-related loss of visual short-term memories without affecting precision	2013	0	1437
9019	N. C. Gyurcsik, S. M. Tupper, D. R. Brittain, L. R. Brawley, M. A. Cary, D. Ratcliffe-Smith, J. E. Blouin, M. G. Marchant, J. D. Sessford, L. M. Hellsten, B. E. Arnold and P. Downe	A proof-of-concept study on the impact of a chronic pain and physical activity training workshop for exercise professionals	2021	0	1438
18272	S. R. Patel, T. Blackwell, S. Ancoli-Israel, K. L. Stone and O. S. R. G. Osteoporotic Fractures in Men-Mr	Sleep characteristics of self-reported long sleepers	2012	0	1439
3830	A. R. Chang and M. E. Grams	Serum phosphorus and mortality in the Third National Health and Nutrition Examination Survey (NHANES III): effect modification by fasting	2014	0	1440
7375	K. R. Fontaine, L. Conn and D. J. Clauw	Effects of lifestyle physical activity in adults with fibromyalgia: results at follow-up	2011	0	1441
5988	A. A. M. T. Donners, M. D. P. Tromp, J. Garssen, T. Roth and J. C. Verster	Perceived immune status and sleep: A survey among Dutch students	2015	0	1442
5080	Z. Dai, N. Lu, J. Niu, D. T. Felson and Y. Zhang	Dietary Fiber Intake in Relation to Knee Pain Trajectory	2017	0	1443
4178	E. R. Cho, A. Shin, J. Kim, S. H. Jee and J. Sung	Leisure-Time Physical Activity is Associated with a Reduced Risk for Metabolic Syndrome	2009	0	1444
11596	M. Kalergis, D. Pacaud, I. Strychar, S. Meltzer, P. J. Jones and J. F. Yale	Optimizing insulin delivery: assessment of three strategies in intensive diabetes management	2000	0	1445
16612	S. A. Morse, P. S. Ciechanowski, W. J. Katon and I. B. Hirsch	Isn't this just bedtime snacking? The potential adverse effects of night-eating symptoms on treatment adherence and outcomes in patients with diabetes	2006	0	1446
22075	M. Smits, P. Slottje and N. Wiendels	Amitriptyline for chronic primary insomnia: Results of patient reported outcome measures (PROM)	2016	0	1447
7344	B. C. Focht, V. Ewing, L. Guavin and W. J. Rejeski	The unique and transient impact of acute exercise on pain perception in older, overweight, or obese adults with knee osteoarthritis	2002	0	1448
16705	M. A. Mughal, M. Y. Memon, M. K. Zardari, R. K. Tanwani and M. Ali	Effect of acarbose on glycemic control, serum lipids and lipoproteins in type 2 diabetes	2000	0	1449
5821	D. J. Dijk, J. A. Groeger, N. Stanley and S. Deacon	Age-related reduction in daytime sleep propensity and nocturnal slow wave sleep	2010	0	1450
2097	H. A. Beydoun, S. M. Eid, M. A. Beydoun, A. B. Zonderman, X. Chen, J. J. Chang and A. A. Gamaldo	Sex and age differences in the associations between sleep behaviors and all-cause mortality in older adults: results from the National Health and Nutrition Examination Surveys	2017	0	1451
1815	D. Behrendt, D. D. Ebert, K. Spiegelhalder and D. Lehr	Efficacy of a Self-Help Web-Based Recovery Training in Improving Sleep in Workers: Randomized Controlled Trial in the General Working Population	2020	0	1452
17416	S. L. Norris, L. C. Grothaus, D. M. Buchner and M. Pratt	Effectiveness of physician-based assessment and counseling for exercise in a staff model HMO	2000	0	1453
10547	M. Hutchins, J. C. Drolet and R. J. Ogletree	Physical activity patterns and self-efficacy of selected college students	2010	0	1454
17704	E. A. Olson, M. Weber, S. L. Rauch and W. D. Killgore	Daytime Sleepiness Is Associated With Reduced Integration of Temporally Distant Outcomes on the Iowa Gambling Task	2016	0	1455
25751	Y. K. Wing, S. P. Lam, J. Zhang, S. X. Li, A. Kwok, C. Li and M. Yu	A brief integrated sleep-focused treatment for persistent sleep disturbances in residual depression: An assessorblind, parallel group, randomized controlled study	2016	0	1456
9040	H. Habibzadeh, A. Shariati, F. Mohammadi and S. Babayi	The effect of educational intervention based on Pender's health promotion model on quality of life and health promotion in patients with heart failure: an experimental study	2021	0	1457
13313	H. Länsimies-Antikainen, A. M. Pietilä, T. Laitinen, V. Kiviniemi, R. Rauramaa, H. Länsimies-Antikainen, A.-M. Pietilä, T. Laitinen, V. Kiviniemi and R. Rauramaa	Is informed consent related to success in exercise and diet intervention as evaluated at 12 months? DR's EXTRA study	2010	0	1458
13094	S. D. Kyle, M. E. D. Hurry, R. Emsley, A. Marsden, X. Omlin, A. Juss, K. Spiegelhalder, L. Bisdounis, A. I. Luik, C. A. Espie and C. E. Sexton	The effects of digital cognitive behavioral therapy for insomnia on cognitive function: A randomized controlled trial	2020	0	1459
5022	S. J. Czaja and J. Sharit	Age differences in the performance of computer-based work	1993	0	1460
23337	T. Ten Haaf, S. van Staveren, D. Iannetta, B. Roelands, R. Meeusen, M. F. Piacentini, C. Foster, L. Koenderman, H. A. M. Daanen and J. J. de Koning	Changes in Choice Reaction Time During and After 8 Days Exhaustive Cycling Are Not Related to Changes in Physical Performance	2018	0	1461
20348	J. S. Rubinsztein, R. D. Rogers, W. J. Riedel, M. A. Mehta, T. W. Robbins and B. J. Sahakian	Acute dietary tryptophan depletion impairs maintenance of "affective set" and delayed visual recognition in healthy volunteers	2001	0	1462
15659	S. L. McElroy, A. Guerdjikova, L. Mignon, C. Burns, D. D. Kim, R. Landbloom and E. Dunayevich	Reduced depressive symptoms and weight loss in depressed overweight/obese subjects completing 24 weeks of open label therapy with naltrexone SR/bupropion SR	2010	0	1463
26735	B. Zhu, L. Quinn, M. C. Kapella, U. G. Bronas, E. G. Collins, L. Ruggiero, C. G. Park and C. Fritschi	Relationship between sleep disturbance and self-care in adults with type 2 diabetes	2018	0	1464
4030	X. Chen, C. L. Hou, S. B. Wang, Z. H. Huang, Y. H. Huang, X. L. Li and F. J. Jia	Decreased sustained attention, processing speed and verbal learning memory in patients with insomnia in Chinese young and middle-aged adults: a cross-sectional study	2020	0	1465
6193	D. Dumuid, L. K. Lewis, T. S. Olds, C. Maher, C. Bondarenko and L. Norton	Relationships between older adults' use of time and cardio-respiratory fitness, obesity and cardio-metabolic risk: A compositional isotemporal substitution analysis	2018	0	1466
23988	A. Tufan, G. Bahat, D. Buyukgok, Z. Bingol, E. Kiyan, R. Iliaz and M. A. Karan	The effect of continuous positive airway pressure (CPAP) therapy on cognitive functions in patients over 60 years old with moderate to severe obstructive sleep apnea	2017	0	1467
6604	Y. W. Endeshaw, T. M. Johnson, M. H. Kutner, J. G. Ouslander and D. L. Bliwise	Sleep-disordered breathing and nocturia in older adults	2004	0	1468
14771	C. Macmahon, Z. Hawkins and L. Schucker	Beep Test Performance Is Influenced by 30 Minutes of Cognitive Work	2019	0	1469
13634	Y. Lee, T. Kanagasabai, A. V. Rigobon, R. S. McLntyre and V. H. Taylor	Depressive symptom severity mediates the association between sleep disturbance and obesity in us adults: Results from the nhanes	2019	0	1470
9909	S. Higuchi, Y. Liu, T. Yuasa, A. Maeda and Y. Motohashi	Diurnal variation in the P300 component of human cognitive event-related potential	2000	0	1471
18530	C. D. Perry, D. Degeneffe, C. Davey, G. Kollannoor-Samuel and M. Reicks	Weight Gain Prevention among Midlife Women: A Randomized Controlled Trial to Address Needs Related to the Physical and Social Environment	2016	0	1472
16438	M. Monticone, I. Portoghese, D. Cazzaniga, V. Liquori, G. Marongiu, A. Capone, M. Campagna and G. Zatti	Task-oriented exercises improve disability of working patients with surgically-treated proximal humeral fractures. A randomized controlled trial with one-year follow-up	2021	0	1473
10655	S. Ilic, L. Jovanovic and D. J. Pettitt	Comparison of the effect of saturated and monounsaturated fat on postprandial plasma glucose and insulin concentration in women with gestational diabetes mellitus	1999	0	1474
20795	C. Sargent, M. Lastella, S. Schwerdt and G. D. Roach	An Individualized Intervention Increases Sleep Duration in Professional Athletes	2021	0	1475
5320	P. De Boer, W. C. Drevets, H. Rofael, P. van der Ark, J. M. Kent, I. Kezic, S. Parapatics, G. Dorffner, J. van Gerven, H. Beneš, C. Keicher, H. Jahn, D. J. Seiden and R. Luthringer	A randomized Phase 2 study to evaluate the orexin-2 receptor antagonist seltorexant in individuals with insomnia without psychiatric comorbidity	2018	0	1476
3568	S. G. Carter, J. C. Carberry, R. R. Grunstein and D. J. Eckert	Polysomnography with an epiglottic pressure catheter does not alter obstructive sleep apnea severity or sleep efficiency	2019	0	1477
5276	K. Davranche and M. Audiffren	Facilitating effects of exercise on information processing	2004	0	1478
2890	K. J. Brower and J. M. Hall	Effects of age and alcoholism on sleep: a controlled study	2001	0	1479
20616	A. Saletu, S. Parapatics, P. Anderer, M. Matejka and B. Saletu	Controlled clinical, polysomnographic and psychometric studies on differences between sleep bruxers and controls and acute effects of clonazepam as compared with placebo	2010	0	1480
20255	A. J. Roth, W. V. McCall and A. Liguori	Cognitive, psychomotor and polysomnographic effects of trazodone in primary insomniacs	2011	0	1481
15622	S. M. L. McCurry, R. G.: Vitiello, M. V.: Teri, L.	Treatment of sleep and nighttime disturbances in Alzheimer's disease: A behavior management approach	2004	0	1482
942	P. Arias, E. Madinabeitia-Mancebo, M. Santiago, Y. Corral-Bergantinos and V. Robles-Garcia	Effects of early or late-evening fatiguing physical activity on sleep quality in non-professional sportsmen	2016	0	1483
23394	S. Tessier, A. Vuillemin, S. Bertrais, S. Boini, E. Le Bihan, J. M. Oppert, S. Hercberg, F. Guillemin and S. Briançon	Association between leisure-time physical activity and health-related quality of life changes over time	2007	0	1484
7982	I. Garthe, T. Raastad and J. Sundgot-Borgen	Long-Term Effect of Weight Loss on Body Composition and Performance in Elite Athletes	2011	0	1485
15401	K. Mather, R. Boachie, Y. Anini, S. Panahi, G. H. Anderson and B. L. Luhovyy	Effects of cultured dairy and nondairy products added to breakfast cereals on blood glucose control, satiation, satiety, and short-term food intake in young women	2020	0	1486
19654	W. J. Rejeski, A. C. King, J. A. Katula, S. Kritchevsky, M. E. Miller, M. P. Walkup, N. W. Glynn and M. Pahor	Physical activity in prefrail older adults: confidence and satisfaction related to physical function	2008	0	1487
24389	R. J. van Grootel, H. W. van der Glas, R. Buchner, J. R. de Leeuw and J. Passchier	Patterns of pain variation related to myogenous temporomandibular disorders	2005	0	1488
691	Y. An and C.-K. Joo	The U-shaped association between self-reported sleep duration and visual impairment in Korean adults: a population-based study	2016	0	1489
18605	M. E. Petrov, J. Weng, K. J. Reid, R. Wang, A. R. Ramos, D. M. Wallace, C. Alcantara, J. Cai, K. Perreira, R. A. Espinoza Giacinto, P. C. Zee, D. Sotres-Alvarez and S. R. Patel	Commuting and Sleep: Results From the Hispanic Community Health Study/Study of Latinos Sueño Ancillary Study	2018	0	1490
22603	A. W. Stimpfel, F. Fatehi and C. Kovner	Nurses' sleep, work hours, and patient care quality, and safety	2020	0	1491
12118	G. Khakurel, D. Shakya, P. Chalise and S. Chalise	Association of subjective sleep quality and glycemic level in patients with type 2 diabetes mellitus: A cross sectional study	2020	0	1492
20251	H. R. Rostami, M. Akbarfahimi, A. Hassani Mehraban, A. R. Akbarinia and S. Samani	Occupation-based intervention versus rote exercise in modified constraint-induced movement therapy for patients with median and ulnar nerve injuries: a randomized controlled trial	2017	0	1493
5674	M. Descarreaux, M. C. Normand, L. Laurencelle and C. Dugas	Evaluation of a specific home exercise program for low back pain	2002	0	1494
3265	G. H. Cai, C. Janson, J. Theorell-Haglow, C. Benedict, S. Elmstahl, L. Lind and E. Lindberg	Both weight at age 20 and weight gain have an impact on sleep disturbances later in life: Results of the EpiHealth study	2018	0	1495
4334	A. F. G. Cicero, F. Fogacci, M. Morbini, A. Colletti, M. Bove, M. Veronesi, M. Giovannini and C. Borghi	Nutraceutical Effects on Glucose and Lipid Metabolism in Patients with Impaired Fasting Glucose: A Pilot, Double-Blind, Placebo-Controlled, Randomized Clinical Trial on a Combined Product	2017	0	1496
4278	A. H. Y. Chu and F. M. Moy	Associations of occupational, transportation, household and leisure-time physical activity patterns with metabolic risk factors among middle-aged adults in a middle-income country	2013	0	1497
6690	C. A. Eriksen and G. Kecklund	Sleep, sleepiness and health complaints in police officers: the effects of a flexible shift system	2007	0	1498
15193	S. M. Markowitz and S. M. Arent	The Exercise and affect relationship: Evidence for the dual-mode model and a modified opponent process theory	2010	0	1499
17750	J. C. Ong, T. F. Kuo and R. Manber	Who is at risk for dropout from group cognitive-behavior therapy for insomnia?	2008	0	1500
22306	K. Spiegelhalder, W. Regen, B. Feige, V. Hirscher, T. Unbehaun, C. Nissen, D. Riemann and C. Baglioni	Sleep-related arousal versus general cognitive arousal in primary insomnia	2012	0	1501
16596	M. C. Morris, D. A. Evans, J. L. Bienias, C. C. Tangney, R. S. Wilson, M. C. Morris, D. A. Evans, J. L. Bienias, C. C. Tangney and R. S. Wilson	Dietary fat intake and 6-year cognitive change in an older biracial community population	2004	0	1502
1875	F. Bellisle, A. M. Dalix, M. A. De Assis, E. Kupek, U. Gerwig, G. Slama and J. M. Oppert	Motivational effects of 12-week moderately restrictive diets with or without special attention to the Glycaemic Index of foods	2007	0	1503
23723	H. Toru, K. Keisuke, N. Tohru, Y. Shuichiro, H. Takeshi, M. Tetsuya, T. Honda, K. Kuwahara, T. Nakagawa, S. Yamamoto, T. Hayashi and T. Mizoue	Leisure-time, occupational, and commuting physical activity and risk of type 2 diabetes in Japanese workers: a cohort study	2015	0	1504
16382	T. H. Monk, J. E. Fookson, M. L. Moline and C. P. Pollak	Diurnal variation in mood and performance in a time-isolated environment	1985	0	1505
1063	S. Ash, M. Reeves, J. Bauer, T. Dover, A. Vivanti, C. Leong, T. O'Moore Sullivan and S. Capra	A randomised control trial comparing lifestyle groups, individual counselling and written information in the management of weight and health outcomes over 12 months	2006	0	1506
24085	I. Uchmanowicz, A. Kołtuniuk, A. Stępień, B. Uchmanowicz and J. Rosińczuk	The influence of sleep disorders on the quality of life in patients with chronic low back pain	2019	0	1507
8663	M. A. Grandner, E. A. Schopfer, M. Sands‐Lincoln, N. Jackson, A. Malhotra and M. Sands-Lincoln	Relationship between sleep duration and body mass index depends on age	2015	0	1508
7846	F. Gallé, G. Marte, A. Cirella, M. Di Dio, A. Miele, R. Ricchiuti, F. Liguori, P. Maida and G. Liguori	An exercise-based educational and motivational intervention after surgery can improve behaviors, physical fitness and quality of life in bariatric patients	2020	0	1509
7045	X. Feng, Q. Liu, Y. Li, F. Zhao, H. Chang and J. Lyu	Longitudinal study of the relationship between sleep duration and hypertension in Chinese adult residents (CHNS 2004-2011)	2019	0	1510
10324	M. Hrozanova, C. A. Klockner, O. Sandbakk, S. Pallesen and F. Moen	Sex differences in sleep and influence of the menstrual cycle on women's sleep in junior endurance athletes	2021	0	1511
24720	M. Vigneault, I. Viens, L. Danis, A. Gagne-Deland, J. Fortier-Chicoine, S. Massicotte, N. Marie-Pier, T. Ceklic, D. Belisle and D. Lorrain	Effects of hypnotics on sleep and vigilance in elderly people	2011	0	1512
1722	C. W. Bazil, J. Battista and R. C. Basner	Gabapentin improves sleep in the presence of alcohol	2005	0	1513
5895	R. D. Dobkin, M. Menza, K. L. Bienfait, L. A. Allen, H. Marin and M. A. Gara	Ramelteon for the treatment of insomnia in menopausal women	2009	0	1514
796	O. Androutsos, K. Gerasimidis, A. Karanikolou, J. J. Reilly and C. A. Edwards	Impact of eating and drinking on body composition measurements by bioelectrical impedance	2015	0	1515
13955	W. H. Li, X. H. Xiao, K. Yu, Q. Sun, G. H. Yang, H. Wang and S. Ole	[Influence of short-term high-fat diet on glucose and lipid metabolism in male Han Chinese with type 2 diabetes mellitus]	2008	0	1516
20962	M. B. Scharf, R. Stover, M. D. McDannold, O. Spinner, D. V. Berkowitz and C. Conrad	Outcome evaluation of long-term nasal continuous positive airway pressure therapy in obstructive sleep apnea	1999	0	1517
21274	M. Seed and M. R. Weir	Double-masked comparison of the quality of life of hypercholesterolemic men treated with simvastatin or pravastatin. International Quality of Life Multicenter Group	1999	0	1518
4087	D. Cherkin, B. Balderson, G. Brewer, A. Cook, K. T. Estlin, S. C. Evers, N. E. Foster, J. C. Hill, R. Hawkes, C. Hsu, M. Jensen, A. M. LaPorte, M. D. Levine, D. Piekara, P. Rock, K. Sherman, G. Sowden, R. Wellman and J. Yeoman	Evaluation of a risk-stratification strategy to improve primary care for low back pain: the MATCH cluster randomized trial protocol	2016	0	1519
3244	V. Cabanas‐Sánchez, I. Esteban‐Cornejo, J. H. Migueles, J. R. Banegas, A. Graciani, F. Rodríguez‐Artalejo and D. Martínez‐Gómez	Twenty four‐hour activity cycle in older adults using wrist‐worn accelerometers: The seniors‐ENRICA‐2 study	2020	0	1520
9103	I. Haimov, B. S. Hadad and D. Shurkin	Visual cognitive function: Changes associated with chronic insomia in older adults	2007	0	1521
1298	K. Bagai, A. C. Peltier, B. A. Malow, A. Diedrich, C. A. Shibao, B. K. Black, S. Y. Paranjape, C. Orozco, I. Biaggioni, D. Robertson and S. R. Raj	Objective sleep assessments in patients with postural tachycardia syndrome using overnight polysomnograms	2016	0	1522
15867	K. J. Melanson, M. S. Westerterp-Plantenga, L. A. Campfield and W. H. Saris	Blood glucose and meal patterns in time-blinded males, after aspartame, carbohydrate, and fat consumption, in relation to sweetness perception	1999	0	1523
20632	G. M. Saletu-Zyhlarz, M. H. Abu-Bakr, P. Anderer, B. Semler, K. Decker, S. Parapatics, U. Tschida, A. Winkler and B. Saletu	Insomnia related to dysthymia: polysomnographic and psychometric comparison with normal controls and acute therapeutic trials with trazodone	2001	0	1524
6511	M. N. Elías, C. L. Munro and Z. Liang	Daytime-to-Nighttime Sleep Ratios and Cognitive Impairment in Older Intensive Care Unit Survivors	2021	0	1525
18506	M. L. Perlis, M. T. Smith, P. J. Andrews, H. Orff and D. E. Giles	Beta/Gamma EEG activity in patients with primary and secondary insomnia and good sleeper controls	2001	0	1526
9046	M. A. Hack, S. J. Choi, P. Vijayapalan, R. J. Davies and J. R. Stradling	Comparison of the effects of sleep deprivation, alcohol and obstructive sleep apnoea (OSA) on simulated steering performance	2001	0	1527
9464	Y. Hasegawa, G. Lavigne, P. Rompré, T. Kato, M. Urade and N. Huynh	Is there a First Night Effect on Sleep Bruxism? A Sleep Laboratory Study	2013	0	1528
17770	I. M. Opdal, L. S. Larsen, L. A. Hopstock, H. Schirmer and G. F. Lorem	A prospective study on the effect of self-reported health and leisure time physical activity on mortality among an ageing population: results from the Tromsø study	2020	0	1529
18128	C. H. Park, J. H. Jung, B. Hyun, H. J. Kan, J. Lee, S. H. Kae, H. J. Jang, D. H. Koh, M. H. Choi, M. J. Chung, S. Bang and S. W. Park	Safety and efficacy of early feeding based on clinical assessment at 4 hours after ERCP: a prospective randomized controlled trial	2018	0	1530
6636	H. M. Engleman, S. E. Martin, R. N. Kingshott, T. W. Mackay, I. J. Deary and N. J. Douglas	Randomised placebo controlled trial of daytime function after continuous positive airway pressure (CPAP) therapy for the sleep apnoea/hypopnoea syndrome	1998	0	1531
16488	V. Moraleda, G. Prados, M. P. Martinez, A. I. Sanchez, J. M. Sabio and E. Miro	Sleep quality, clinical and psychological manifestations in women with systemic lupus erythematosus	2017	0	1532
16380	T. H. Monk, D. J. Buysse, I. C. F. Reynolds and D. J. Kupfer	Inducing jet lag in older people: Adjusting to a 6-hour phase advance in routine	1993	0	1533
14270	R. Liu, Y. Li, F. Wang, X. Liu, H. Zhou, P. Wang, J. Fan, F. Xu, K. Yang, D. Hu, R. Bie and C. Wang	Age- and gender-specific associations of napping duration with type 2 diabetes mellitus in a Chinese rural population: the RuralDiab study	2017	0	1534
140	J. Achten, S. L. Halson, L. Moseley, M. P. Rayson, A. Casey and A. E. Jeukendrup	Higher dietary carbohydrate content during intensified running training results in better maintenance of performance and mood state	2004	0	1535
6128	S. Drummond and T. Kirk	The effect of different types of dietary advice on body composition in a group of Scottish men	1998	0	1536
16625	M. Mosca and B. Aggarwal	Sleep duration, snoring habits, and cardiovascular disease risk factors in an ethnically diverse population	2012	0	1537
15174	N. Marín-Jiménez, P. J. Ruiz-Montero, M. De la Flor-Alemany, P. Aranda and V. A. Aparicio	Association of objectively measured sedentary behavior and physical activity levels with health-related quality of life in middle-aged women: The FLAMENCO project	2020	0	1538
7100	E. Ferrannini, M. Rosenbaum and R. L. Leibel	The threshold shift paradigm of obesity: evidence from surgically induced weight loss	2014	0	1539
11136	C. A. Jennings, C. Vandelanotte, C. M. Caperchione and W. K. Mummery	Effectiveness of a web-based physical activity intervention for adults with Type 2 diabetes-A randomised controlled trial	2014	0	1540
11435	A. Jordan, T. Bendix, H. Nielsen, F. R. Hansen, D. Høst and A. Winkel	Intensive training, physiotherapy, or manipulation for patients with chronic neck pain. A prospective, single-blinded, randomized clinical trial	1998	0	1541
13940	S. Li, D. Y. T. Fong, J. Y. H. Wong, B. McPherson, E. Y. Y. Lau and M. S. M. Ip	The association between nonrestorative sleep and health-related quality of life in Chinese adults: a cross-sectional study	2021	0	1542
3609	J. M. Casida, R. J. Brewer, C. Smith, J. E. Davis, J. M. Casida, R. J. Brewer, C. Smith and J. E. Davis	An exploratory study of sleep quality, daytime function, and quality of life in patients with mechanical circulatory support	2012	0	1543
16034	P. Michaelson, D. Holmberg, B. Aasa and U. Aasa	High load lifting exercise and low load motor control exercises as interventions for patients with mechanical low back pain: A randomized controlled trial with 24-month follow-up	2016	0	1544
8215	F. Gianfagna, G. Veronesi, L. Bertù, G. Cesana, G. Grassi, S. Stranges, C. Callegari and M. M. Ferrario	Influence of sleep disturbances on age at onset and long-term incidence of major cardiovascular events: the MONICA-Brianza and PAMELA cohort studies	2016	0	1545
11005	O. Jamshidi, A. Seghatoleslami and M. Salmanpour	Low Intensity Aerobic Exercise Improves the Motor Perceptual Functions in Aged Males with Insomnia	2019	0	1546
15987	A. Meule, K. C. Allison and P. Platte	Emotional Eating Moderates the Relationship of Night Eating with Binge Eating and Body Mass	2014	0	1547
13402	D. S. Lauderdale, C. Jen-Hao, L. M. Kurina, L. J. Waite and R. A. Thisted	Sleep duration and health among older adults: associations vary by how sleep is measured	2016	0	1548
16654	J. Mota-Pereira, J. Silverio, S. Carvalho, J. C. Ribeiro, D. Fonte and J. Ramos	Moderate exercise improves depression parameters in treatment-resistant patients with major depressive disorder	2011	0	1549
18965	W. S. Poston, C. K. Haddock, M. M. Pinkston, P. Pace, N. D. Karakoc, R. S. Reeves and J. P. Foreyt	Weight loss with meal replacement and meal replacement plus snacks: a randomized trial	2005	0	1550
14190	D. S. Lipardo and W. W. N. Tsang	Effects of combined physical and cognitive training on fall prevention and risk reduction in older persons with mild cognitive impairment: a randomized controlled study	2020	0	1551
5569	C. Della Monica, G. Atzori and D. J. Dijk	Effects of lunar phase on sleep in men and women in Surrey	2015	0	1552
22963	A. N. Szabo, A. S. Bangert, P. A. Reuter-Lorenz and R. D. Seidler	Physical activity is related to timing performance in older adults	2013	0	1553
12237	J. Kim, H. M. Kim, K. M. Kim and D. J. Kim	The association of sleep duration and type 2 diabetes in Korean male adults with abdominal obesity: The Korean National Health and Nutrition Examination Survey 2005	2009	0	1554
19761	S. Rhodes, D. Waters, B. Brockway and M. Skinner	Physical activity behaviour and barriers to activity in adults at high risk of obstructive sleep apnoea	2020	0	1555
3649	M. M. C. Castro and C. Daltro	Sleep patterns and symptoms of anxiety and depression in patients with chronic pain	2009	0	1556
19599	C. D. Rehm, J. L. Peñalvo, A. Afshin and D. Mozaffarian	Dietary Intake Among US Adults, 1999-2012	2016	0	1557
3323	L. Camacho-Barcia, J. García-Gavilán, M. Á. Martínez-González, F. Fernández-Aranda, S. Galié, D. Corella, A. Cuenca-Royo, D. Romaguera, J. Vioque, Á. M. Alonso-Gómez, J. Wärnberg, J. A. Martínez, L. Serra-Majem, R. Estruch, M. R. Bernal-López, J. Lapetra, X. Pintó, J. A. Tur, A. Garcia-Rios and A. Bueno-Cavanillas	Vitamin K dietary intake is associated with cognitive function in an older adult Mediterranean population	2022	0	1558
15901	W. B. Mendelson	Effects of time of night and sleep stage on perception of sleep in subjects with sleep state misperception	1998	0	1559
14870	J. P. Maher, E. Dzubur, R. Nordgren, J. Huh, C.-P. Chou, D. Hedeker and G. F. Dunton	Do fluctuations in positive affective and physical feeling states predict physical activity and sedentary time?	2019	0	1560
13814	J. C. Levenson, B. L. Rollman, L. M. Ritterband, P. J. Strollo, K. J. Smith, J. G. Yabes, C. G. Moore, A. G. Harvey and D. J. Buysse	Hypertension with unsatisfactory sleep health (HUSH): study protocol for a randomized controlled trial	2017	0	1561
3996	L. B. Chen, J. Simon: Visvanathan, Renuka: Hilmer, Sarah N.: Emery, Tina: Robson, Leonie: Hughes, Jessica M.: Tan, Edwin C. K.	The association between benzodiazepine use and sleep quality in residential aged care facilities: a cross-sectional study	2016	0	1562
10449	L. A. E. Hughes, I. C. W. Arts, T. Ambergen, H. A. M. Brants, P. C. Dagnelie, R. A. Goldbohm, P. A. van den Brandt and M. P. Weijenberg	Higher dietary flavone, flavonol, and catechin intakes are associated with less of an increase in BMI over time in women: a longitudinal analysis from the Netherlands Cohort Study	2008	0	1563
22111	M. M. Soares, K. Jacobs, H. Rathore, K. Shukla, S. Singh and G. Tiwari	Shift work - problems and its impact on female nurses in Udaipur, Rajasthan India:	2012	0	1564
22793	K. Sugiura and K. Kobayashi	Effect of carbohydrate ingestion on sprint performance following continuous and intermittent exercise	1998	0	1565
24550	C. A. Vaz Fragoso, K. L. B. Araujo, P. H. Van Ness and R. A. Marottoli	Prevalence of sleep disturbances in a cohort of older drivers	2008	0	1566
17869	K. Otsuka, K. Fukunaga, WakakoYamasawa, M. Haraguchi, T. Tani, R. Shirahama and T. Betsuyaku	Factors associated with improvements in subjective symptoms of obstructive sleep apnea syndrome after continuous positive airway pressure therapy	2020	0	1567
7914	M. Garaulet, A. Esteban Tardido, Y. C. Lee, C. E. Smith, L. D. Parnell, J. M. Ordovás, M. Garaulet, A. Esteban Tardido, Y. C. Lee, C. E. Smith, L. D. Parnell and J. M. Ordovás	SIRT1 and CLOCK 3111T> C combined genotype is associated with evening preference and weight loss resistance in a behavioral therapy treatment for obesity	2012	0	1568
17765	P. Onyegbule, E. Iyiegbuniwe, B. Sarter and K. James	Evidence‐based intervention program for reducing obesity among African‐American women in Southern California	2021	0	1569
20546	S. Saha, M. Leijon, U. Gerdtham, K. Sundquist, J. Sundquist, D. Arvidsson and L. Bennet	A culturally adapted lifestyle intervention addressing a Middle Eastern immigrant population at risk of diabetes, the MEDIM (impact of Migration and Ethnicity on Diabetes In Malmö): study protocol for a randomized controlled trial	2013	0	1570
17665	J. C. Oldroyd, N. C. Unwin, M. White, J. C. Mathers and K. G. Alberti	Randomised controlled trial evaluating lifestyle interventions in people with impaired glucose tolerance	2006	0	1571
13587	K. A. Lee, G. Hicks and G. Nino-Murcia	Validity and reliability of a scale to assess fatigue	1991	0	1572
10968	M. D. Jakobsen, E. Sundstrup, M. Brandt and L. L. Andersen	Effect of physical exercise on musculoskeletal pain in multiple body regions among healthcare workers: Secondary analysis of a cluster randomized controlled trial	2018	0	1573
14317	C. Lloret-Linares, C. Lafuente-Lafuente, O. Chassany, A. Green, V. Delcey, S. Mouly and J. F. Bergmann	Does a single cup of coffee at dinner alter the sleep? A controlled cross-over randomised trial in real-life conditions	2012	0	1574
12180	D. M. Kietrys, J. S. Galper and V. Verno	Effects of at-work exercises on computer operators	2007	0	1575
11134	A. Jennings, A. M. Berendsen, L. C. P. G. M. de Groot, E. J. M. Feskens, A. Brzozowska, E. Sicinska, B. Pietruszka, N. Meunier, E. Caumon, C. Malpuech-Brugère, A. Santoro, R. Ostan, C. Franceschi, R. Gillings, C. M. O' Neill, S. J. Fairweather-Tait, A.-M. Minihane and A. Cassidy	Mediterranean-Style Diet Improves Systolic Blood Pressure and Arterial Stiffness in Older Adults	2019	0	1576
4740	V. Costarelli, A. Patsai, V. Costarelli and A. Patsai	Academic examination stress increases disordered eating symptomatology in female university students	2012	0	1577
1502	L. K. Barber and M. S. Cucalon	Modifying the Sleep Treatment Education Program for Students to include technology use (STEPS-TECH): Intervention effects on objective and subjective sleep outcomes	2017	0	1578
9291	A. B. Hansen, L. Stayner, J. Hansen and Z. J. Andersen	Night shift work and incidence of diabetes in the Danish Nurse Cohort	2016	0	1579
22912	H. Sveinsdottir	Self-assessed quality of sleep, occupational health, working environment, illness experience and job satisfaction of female nurses working different combination of shifts	2006	0	1580
16060	L. E. Middleton, D. E. Barnes, L. Lui and K. Yaffe	Physical activity over the life course and its association with cognitive performance and impairment in old age	2010	0	1581
13235	M. Lamothe, J. S. Roy, J. Bouffard, M. Gagné, L. J. Bouyer and C. Mercier	Effect of tonic pain on motor acquisition and retention while learning to reach in a force field	2014	0	1582
18574	R. J. G. Peters van Neijenhof, E. van Duijn, H. C. Comijs, J. F. van den Berg, M. W. M. de Waal, R. C. Oude Voshaar and R. C. van der Mast	Correlates of sleep disturbances in depressed older persons: the Netherlands study of depression in older persons (NESDO)	2018	0	1583
17348	J. G. Noé, A. Dósa, M. Ránky and G. Pavlik	Cardiovascular results of an individually controlled complex prevention	2014	0	1584
21313	E. Sella and E. Borella	Strategies for controlling sleep-related intrusive thoughts, and subjective and objective sleep quality: how self-reported poor and good sleepers differ	2021	0	1585
6739	C. A. Espie, W. R. Lindsay, D. N. Brooks, E. M. Hood and T. Turvey	A controlled comparative investigation of psychological treatments for chronic sleep-onset insomnia	1989	0	1586
19666	L. Ren, K. Wang, H. Shen, Y. Xu, J. Wang and R. Chen	Effects of continuous positive airway pressure (CPAP) therapy on neurological and functional rehabilitation in Basal Ganglia Stroke patients with obstructive sleep apnea: A prospective multicenter study	2019	0	1587
5563	P. Delgado-Floody, C. Álvarez, E. Lusa Cadore, M. Flores-Opazo, F. Caamaño-Navarrete and M. Izquierdo	Preventing metabolic syndrome in morbid obesity with resistance training: Reporting interindividual variability	2019	0	1588
5967	L. Donath, O. Faude, Y. Schefer, R. Roth and L. Zahner	Repetitive daily point of choice prompts and occupational sit-stand transfers, concentration and neuromuscular performance in office workers: an RCT	2015	0	1589
22935	L. M. Swanson, H. J. Burgess, E. D. Huntley, H. Bertram, A. Mooney, J. Zollars, R. Dopp, R. Hoffmann, R. Armitage and J. Todd Arnedt	Relationships between circadian measures, depression, and response to antidepressant treatment: A preliminary investigation	2017	0	1590
7711	K. M. Full, E. A. Schmied, H. Parada, A. Cherrington, L. A. Horton and G. X. Ayala	The Relationship Between Sleep Duration and Glycemic Control Among Hispanic Adults With Uncontrolled Type 2 Diabetes	2017	0	1591
3989	K.-M. Chen, M.-H. Chen, H.-C. Chao, H.-M. Hung, H.-S. Lin and C.-H. Li	Sleep quality, depression state, and health status of older adults after silver yoga exercises: Cluster randomized trial	2009	0	1592
11572	M. V. Kahya, E.: Burns, J. M.: Thompson, A. N.: Meyer, K.: Siengsukon, C. F.	The Relationship between Apolipoprotein 4 Carrier Status and Sleep Characteristics in Cognitively Normal Older Adults	2017	0	1593
4245	P. I. Chow, K. S. Ingersoll, F. P. Thorndike, H. R. Lord, L. Gonder-Frederick, C. M. Morin and L. M. Ritterband	Cognitive mechanisms of sleep outcomes in a randomized clinical trial of internet-based cognitive behavioral therapy for insomnia	2018	0	1594
3327	M. Camblor Murube, E. Borregon-Rivilla, G. Colmenarejo, E. Aguilar-Aguilar, J. A. Martínez, A. Ramírez De Molina, G. Reglero and V. Loria-Kohen	Polymorphism of CLOCK Gene rs3749474 as a Modulator of the Circadian Evening Carbohydrate Intake Impact on Nutritional Status in an Adult Sample	2020	0	1595
25748	R. R. Wing and S. Phelan	Long-term weight loss maintenance	2005	0	1596
25382	A. S. Welch, A. Hulley and M. Beauchamp	Affect and self-efficacy responses during moderate-intensity exercise among low-active women: the effect of cognitive appraisal	2010	0	1597
14204	K. Lis, N. Sak-Dankosky and B. Czarkowska-Paczek	Nurses' autonomy in sleep management improves patients' sleep quality: A cross-sectional study	2020	0	1598
5264	M. G. Davis and K. R. Fox	Physical activity patterns assessed by accelerometry in older people	2007	0	1599
18216	B. L. Parry, B. LeVeau, N. Mostofi, H. C. Naham, R. Loving, P. Clopton and J. C. Gillin	Temperature circadian rhythms during the menstrual cycle and sleep deprivation in premenstrual dysphoric disorder and normal comparison subjects	1997	0	1600
8363	R. E. Glasgow, D. Kurz, D. King, J. M. Dickman, A. J. Faber, E. Halterman, T. Woolley, D. J. Toobert, L. A. Strycker, P. A. Estabrooks, D. Osuna and D. Ritzwoller	Twelve-month outcomes of an Internet-based diabetes self-management support program	2012	0	1601
26665	Y. Zhang, L. Zhang, H. Shi, J. Sun, S. Gao and K. Li	Efficacy of paroxetine and mirtazapine on sleep in patients with depression and their relationship with polysomnography	2018	0	1602
5243	A. K. Davies, N. McGale, S. E. Humphries, S. P. Hirani, K. E. Beaney, D. A. Bappa, J. G. McCabe and S. P. Newman	Effectiveness of a self-management intervention with personalised genetic and lifestyle-related risk information on coronary heart disease and diabetes-related risk in type 2 diabetes (CoRDia): study protocol for a randomised controlled trial	2015	0	1603
22736	M. Stuckey, E. Russell-Minda, E. Read, C. Munoz, K. Shoemaker, P. Kleinstiver and R. Petrella	Diabetes and Technology for Increased Activity (DaTA) study: results of a remote monitoring intervention for prevention of metabolic syndrome	2011	0	1604
12924	M. Y. Kubik, L. Lytle and J. A. Fulkerson	Fruits, vegetables, and football: findings from focus groups with alternative high school students regarding eating and physical activity	2005	0	1605
17127	S. Neri, S. S. Signorelli, B. Torrisi, D. Pulvirenti, B. Mauceri, G. Abate, L. Ignaccolo, F. Bordonaro, D. Cilio, S. Calvagno and C. Leotta	Effects of antioxidant supplementation on postprandial oxidative stress and endothelial dysfunction: a single-blind, 15-day clinical trial in patients with untreated type 2 diabetes, subjects with impaired glucose tolerance, and healthy controls	2005	0	1606
9803	L. W. A. Hermans, T. R. Leufkens, M. M. van Gilst, T. Weysen, M. Ross, P. Anderer, S. Overeem and A. Vermeeren	Sleep EEG characteristics associated with sleep onset misperception	2019	0	1607
12198	W. D. Killgore, D. B. Killgore, N. L. Grugle and T. J. Balkin	Odor identification ability predicts executive function deficits following sleep deprivation	2010	0	1608
3650	M. N. Castro, D. E. Vigo, D. R. Gustafson, I. Vila-Perez, P. Massaro, C. Garcia, C. B. Nemeroff, S. M. Guinjoan and M. S. Ladron-de-Guevara	Acute and six-month depression-related abnormalities in the sleep-wake rhythm of cardiac autonomic activity in survivors of acute coronary syndromes	2017	0	1609
13925	L. C. Li, L. M. Feehan, H. Xie, N. Lu, C. Shaw, D. Gromala, J. A. Aviña-Zubieta, C. Koehn, A. M. Hoens, K. English, J. Tam, S. Therrien, A. F. Townsend, G. Noonan and C. L. Backman	Efficacy of a Physical Activity Counseling Program With Use of a Wearable Tracker in People With Inflammatory Arthritis: A Randomized Controlled Trial	2020	0	1610
8921	A. Guiu Viaplana, M. Rosell Murphy, X. Martinez Artes, D. van Esso Arbolave, T. Cirera Codina and E. Ramon Hernandez	[Evaluation of a supervised physical exercise program in primary care]	1998	0	1611
18224	E. Parsi, A. Winkelmann, N. Bitterlich, D. Rösler and C. Metzner	Dietary intervention with a specific micronutrient combination for the treatment of patients with cardiac arrhythmias: the impact on insulin resistance and left ventricular function	2018	0	1612
2748	A. G. Brellenthin, D.-c. Lee, J. A. Bennie, X. Sui and S. N. Blair	Resistance exercise, alone and in combination with aerobic exercise, and obesity in Dallas, Texas, US: A prospective cohort study	2021	0	1613
15074	C. Manohar, D. T. O'Keeffe, L. Hinshaw, R. Lingineni, S. K. McCrady-Spitzer, J. A. Levine, R. E. Carter, A. Basu and Y. C. Kudva	Comparison of physical activity sensors and heart rate monitoring for real-time activity detection in type 1 diabetes and control subjects	2013	0	1614
21900	P. M. Siu, A. P. Yu, B. T. Tam, E. C. Chin, D. S. Yu, K. F. Chung, S. S. Hui, J. Woo, D. Y. Fong, P. H. Lee, G. X. Wei and M. R. Irwin	Effects of Tai Chi or Exercise on Sleep in Older Adults with Insomnia: A Randomized Clinical Trial	2021	0	1615
14731	L. G. Macedo, C. G. Maher, M. J. Hancock, S. J. Kamper, J. H. McAuley, T. R. Stanton, R. Stafford and P. W. Hodges	Predicting response to motor control exercises and graded activity for patients with low back pain: preplanned secondary analysis of a randomized controlled trial	2014	0	1616
4117	C. Cheyette	Weight No More: a randomised controlled trial for people with type 2 diabetes on insulin therapy	2007	0	1617
22197	L. Song, L. Shen, H. Li, B. Liu, X. Zheng, L. Zhang, Y. Wang and S. Xu	Afternoon napping during pregnancy and low birth weight: the Healthy Baby Cohort study	2018	0	1618
20033	M. P. Rodrigues, L. K. J. dos Santos, F. D. Fuchs, S. C. Fuchs and L. B. Moreira	The effectiveness of an educational intervention for sodium restriction in patients with hypertension: study protocol for a randomized controlled trial	2017	0	1619
5758	C. Di Somma, E. Scarano, L. Barrea, D. Solari, E. Riccio, R. Arianna, L. M. Cavallo, F. Romano, E. Di Benedetto, A. Rodriguez, G. de Alteriis and A. Colao	Craniopharyngioma, Chronotypes and Metabolic Risk Profile	2021	0	1620
18793	H. Piosczyk, N. Landmann, J. Holz, B. Feige, D. Riemann, C. Nissen and U. Voderholzer	Prolonged Sleep under Stone Age Conditions	2014	0	1621
20379	W. Rufo-Tavares, C. A. Barbosa Lira, M. S. Andrade, C. Zimerer, A. S. Leopoldo, K. J. Sarro, P. Gentil, P. T. Nikolaidis, T. Rosemann, B. Knechtle and R. L. Vancini	Effects of kettlebell training and detraining on mood status and sleep and life quality of healthy women	2020	0	1622
13068	L. Kuula, R. Halonen, K. Kajanto, J. Lipsanen, T. Makkonen, M. Peltonen and A. K. Pesonen	The Effects of Presleep Slow Breathing and Music Listening on Polysomnographic Sleep Measures - a pilot trial	2020	0	1623
15223	J. C. Marquiae, S. Folkard, D. Ansiau and P. Tucker	Effects of age, gender, and retirement on perceived sleep problems: results from the VISAT combined longitudinal and cross-sectional study	2012	0	1624
16080	T. Miki, M. Eguchi, K. Kuwahara, T. Kochi, S. Akter, I. Kashino, H. Hu, K. Kurotani, I. Kabe, N. Kawakami, A. Nanri and T. Mizoue	Breakfast consumption and the risk of depressive symptoms: The Furukawa Nutrition and Health Study	2019	0	1625
26603	H. Zhang, L. Hardie and J. Cade	Foods, nutrient intakes and Mediterranean dietary pattern in midlife are not associated with reaction times: a longitudinal analysis of the UK Women's Cohort Study	2021	0	1626
25737	J. Wiltink, A. Dippel, M. Szczepanski, R. Thiede, C. Alt and M. E. Beutel	Long-term weight loss maintenance after inpatient psychotherapy of severely obese patients based on a randomized study: predictors and maintaining factors of health behavior	2007	0	1627
25226	C. N. Watling, L. M. Shaw and H. Watling	Sleep-impaired emotional regulation, impaired cognition, and poor sleep health are associated with risky sleepy driving in young adults	2020	0	1628
20050	M. Rodríguez-Morán, F. Guerrero-Romero, R. A. Rascón-Pacheco, M. Rodríguez-Morán, F. Guerrero-Romero and R. A. Rascón-Pacheco	Dietary factors related to the increase of cardiovascular risk factors in traditional Tepehuanos communities from Mexico. A 10 year follow-up study	2009	0	1629
13267	E. C. Landsness, M. R. Goldstein, M. J. Peterson, G. Tononi and R. M. Benca	Antidepressant effects of selective slow wave sleep deprivation in major depression: a high-density EEG investigation	2011	0	1630
6384	M. K. Edwards, S. J. Dankel, J. P. Loenneke and P. D. Loprinzi	The association between weight status, weight history, physical activity, and cognitive task performance	2017	0	1631
22533	A. Steptoe, J. Wardle, R. Fuller, A. Holte, J. Justo, R. Sanderman and L. Wichstrom	Leisure-time physical exercise: prevalence, attitudinal correlates, and behavioral correlates among young Europeans from 21 countries	1997	0	1632
11871	P. T. Katzmarzyk, C. M. Champagne, C. Tudor-Locke, S. T. Broyles, D. Harsha, B. M. Kennedy and W. D. Johnson	A short-term physical activity randomized trial in the Lower Mississippi Delta	2011	0	1633
17746	F. Onen and S. H. Onen	[Sleep rhythm disturbances in Alzheimer's disease]	2003	0	1634
4604	L. J. Connolly, S. M. W. Rajaratnam, J. M. Murray, G. Spitz, S. W. Lockley and J. L. Ponsford	Home-based light therapy for fatigue following acquired brain injury: a pilot randomized controlled trial	2021	0	1635
9253	K. T. Han and S. J. Kim	Instability in daily life and depression: The impact of sleep variance between weekday and weekend in South Korean workers	2020	0	1636
2557	A. Bosse-Henck, H. Wirtz and A. Hinz	Subjective sleep quality in sarcoidosis	2015	0	1637
18236	M. Partinen, K. Hirvonen, L. Jama, A. Alakuijala, C. Hublin, I. Tamminen, J. Koester and J. Reess	Open-label study of the long-term efficacy and safety of pramipexole in patients with Restless Legs Syndrome (extension of the PRELUDE study)	2008	0	1638
21248	S. E. Scott, J. D. Breckon, R. J. Copeland and A. Hutchison	Determinants and strategies for physical activity maintenance in chronic health conditions: A qualitative study	2015	0	1639
1742	J. M. Beasley, A. Z. LaCroix, M. L. Neuhouser, Y. Huang, L. Tinker, N. Woods, Y. Michael, J. D. Curb and R. L. Prentice	Protein intake and incident Frailty in the Women's Health Initiative Observational Study	2010	0	1640
13093	S. D. Kyle, L. Beattie, K. Spiegelhalder, Z. Rogers and C. A. Espie	Altered emotion perception in insomnia disorder	2014	0	1641
1212	G. X. Ayala, M. Molina, H. Madanat, J. F. Nichols, T. L. McKenzie, M. Ji, M. Holguin, L. Cuestas, C. Sumek, C. Labarca, S. Elvira, E. M. Arredondo and J. P. Elder	Intervention Effects on Latinas' Physical Activity and Other Health Indicators	2017	0	1642
2757	A. M. Brennan, L. L. Sweeney, X. Liu, C. S. Mantzoros, A. M. Brennan, L. L. Sweeney, X. Liu and C. S. Mantzoros	Walnut consumption increases satiation but has no effect on insulin resistance or the metabolic profile over a 4-day period	2010	0	1643
14604	H. N. Lund, I. N. Pedersen, S. P. Johnsen, A. M. Heymann-Szlachcinska, M. Tuszewska, G. Bizik, J. I. Larsen, E. Kulhay, A. Larsen, B. Grønbech, H. Østermark, H. Borup, J. B. Valentin and J. Mainz	Music to improve sleep quality in adults with depression-related insomnia (MUSTAFI): study protocol for a randomized controlled trial	2020	0	1644
583	J. A. Alt, V. R. Ramakrishnan, M. P. Platt, R. J. Schlosser, T. Storck and Z. M. Soler	Impact of chronic rhinosinusitis on sleep: a controlled clinical study	2019	0	1645
14290	Y. Liu, A. G. Wheaton, D. P. Chapman and J. B. Croft	Sleep Duration and Chronic Diseases among US Adults Age 45 Years and Older: Evidence From the 2010 Behavioral Risk Factor Surveillance System	2013	0	1646
1223	T. Aydin, K. Ones, F. N. Kesiktas, M. Corum, E. Kalaoglu and I. Karacan	Sleep quality in individuals with short-duration chronic spinal cord injury	2020	0	1647
20507	P. P. Saboya, L. C. Bodanese, P. R. Zimmermann, A. D. Gustavo, F. E. Macagnan, A. P. Feoli and M. D. Oliveira	Lifestyle Intervention on Metabolic Syndrome and its Impact on Quality of Life: A Randomized Controlled Trial	2017	0	1648
19003	J. Powell, T. Hamborg, N. Stallard, A. Burls, J. McSorley, K. Bennett, K. M. Griffiths and H. Christensen	Effectiveness of a web-based cognitive-behavioral tool to improve mental well-being in the general population: randomized controlled trial	2012	0	1649
506	E. E. Aller, T. M. Larsen, H. Claus, A. K. Lindroos, A. Kafatos, A. Pfeiffer, J. A. Martinez, T. Handjieva-Darlenska, M. Kunesova, S. Stender, W. H. Saris, A. Astrup and M. A. van Baak	Weight loss maintenance in overweight subjects on ad libitum diets with high or low protein content and glycemic index: the DIOGENES trial 12-month results	2014	0	1650
26307	Y. Yogev, R. Chen, A. Ben-Haroush, M. Phillip, L. Jovanovic and M. Hod	Continuous glucose monitoring for the evaluation of gravid women with type 1 diabetes mellitus	2003	0	1651
5502	X. Debussche, O. Rollot, C. Le Pommelet, A. Fianu, N. Le Moullec, C. Régnier, M. C. Boyer, M. Cogne, F. Bakiri, J. C. Schwager and F. Favier	Quarterly individual outpatients lifestyle counseling after initial inpatients education on type 2 diabetes: the REDIA Prev-2 randomized controlled trial in Reunion Island	2012	0	1652
24721	A. Vignola, C. Lamoureux, C. H. Bastien and C. M. Morin	Effects of chronic insomnia and use of benzodiazepines on daytime performance in older adults	2000	0	1653
17002	F. V. Narciso, A. M. Esteves, L. Oliveira E Silva, L. R. A. Bittencourt, R. S. Silva, M. L. N. Pires, S. Tufik and M. T. de Mello	Do circadian preferences influence the sleep patterns of night shift drivers?	2013	0	1654
14513	A. Lowden, A. Anund, G. Kecklund, B. Peters and T. Akerstedt	Wakefulness in young and elderly subjects driving at night in a car simulator	2009	0	1655
11446	D. A. Josbeno, J. M. Jakicic, A. Hergenroeder and G. M. Eid	Physical activity and physical function changes in obese individuals after gastric bypass surgery	2010	0	1656
4654	A. J. Cooper, K. Westgate, S. Brage, A. T. Prevost, S. J. Griffin and R. K. Simmons	Sleep duration and cardiometabolic risk factors among individuals with type 2 diabetes	2015	0	1657
6923	P. Farinatti, W. D. Monteiro and R. B. Oliveira	Long Term Home-Based Exercise is Effective to Reduce Blood Pressure in Low Income Brazilian Hypertensive Patients: A Controlled Trial	2016	0	1658
20477	J. Rycroft-Malone, K. Seers, N. Crichton, J. Chandler, C. A. Hawkes, C. Allen, I. Bullock and L. Strunin	A pragmatic cluster randomised trial evaluating three implementation interventions	2012	0	1659
14161	D. B. Lindsay, S. Devine, R. M. Sealey and A. S. Leicht	Time kinetics of physical activity, sitting, and quality of life measures within a regional workplace: a cross-sectional analysis	2016	0	1660
5254	J. C. Davis, R. S. Falck, J. R. Best, P. Chan, S. Doherty and T. Liu-Ambrose	Examining the Inter-relations of Depression, Physical Function, and Cognition with Subjective Sleep Parameters among Stroke Survivors: A Cross-sectional Analysis	2019	0	1661
20970	F. A. J. L. Scheer, T. J. Shea, M. F. Hilton and S. A. Shea	An endogenous circadian rhythm in sleep inertia results in greatest cognitive impairment upon awakening during the biological night	2008	0	1662
20899	B. Say, M. Hamamci and U. Ergun	Assessment of sleep quality in spouses of patients with restless legs syndrome; Are they also restless at night?	2021	0	1663
7826	T. Galic, J. Bozic, R. Pecotic, N. Ivkovic, M. Valic and Z. Dogas	Improvement of cognitive and psychomotor performance in patients with mild to moderate obstructive sleep apnea treated with mandibular advancement device: A prospective 1-year study	2016	0	1664
13214	S. E. Lamb, H. P. Bartlett, A. Ashley and W. Bird	Can lay-led walking programmes increase physical activity in middle aged adults? A randomised controlled trial	2002	0	1665
25927	B. T. Woodson, K. P. Strohl, R. J. Soose, M. B. Gillespie, J. T. Maurer, N. de Vries, T. A. Padhya, M. S. Badr, L. Ho-sheng, O. M. Vanderveken, S. Mickelson, P. J. Strollo Jr, H.-S. Lin and P. J. Strollo, Jr.	Upper Airway Stimulation for Obstructive Sleep Apnea: 5-Year Outcomes	2018	0	1666
7636	A. Frigy, I. Varga, Z. Fogarasi, B. Belényi and I. Kocsis	The Influence of Sleep Apnea on 24-Hour and Nocturnal ECG and Blood Pressure Parameters in Patients with Acute Heart Failure	2019	0	1667
23117	S. Y. Tan, P. C. Siow, E. Peh and C. J. Henry	Influence of rice, pea and oat proteins in attenuating glycemic response of sugar-sweetened beverages	2018	0	1668
13388	P. Lattimore and N. Caswell	Differential effects of active and passive stress on food intake in restrained and unrestrained eaters	2004	0	1669
18706	F. Pichel, C. Zamarron, F. Magan, F. del Campo, R. Alvarez-Sala and J. R. Rodriguez Suarez	Health-related quality of life in patients with obstructive sleep apnea: Effects of long-term positive airway pressure treatment	2004	0	1670
8571	C. D. Gordon, R. Wilks and A. McCaw-Binns	Effect of aerobic exercise (walking) training on functional status and health-related quality of life in chronic stroke survivors: a randomized controlled trial	2013	0	1671
5072	A. Dahlgren, G. Kecklund and T. Akerstedt	Overtime work and its effects on sleep, sleepiness, cortisol and blood pressure in an experimental field study	2006	0	1672
20491	H. Ryuno, C. Greiner, Y. Yamaguchi, H. Fujimoto, M. Hirota, H. Uemura, H. Iguchi, M. Kabayama and K. Kamide	Association between sleep, care burden, and related factors among family caregivers at home	2020	0	1673
13472	J. Le Magnen	Metabolic and feeding patterns: role of sympathetic and parasympathetic efferent pathways	1984	0	1674
15561	W. McCall, C. Gonzales, W. Shannon, E. Deych, S. Farris and H. Xian	Age-related effects on circadian phase in the sleep of depressed insomniacs	2012	0	1675
12477	C. E. Kline, L. E. Burke, S. M. Sereika, C. C. Imes, B. Rockette-Wagner, D. D. Mendez, P. J. Strollo, Y. Zheng, S. L. Rathbun and E. R. Chasens	Bidirectional Relationships Between Weight Change and Sleep Apnea in a Behavioral Weight Loss Intervention	2018	0	1676
22766	Y. M. Su, T. P. Cheng and C. Y. Wen	Study on the effect of food on the absorption of theophylline	2003	0	1677
6749	S. K. Essien, C. X. Feng, W. Sun, M. Farag, L. Li and Y. Gao	Sleep duration and sleep disturbances in association with falls among the middle-aged and older adults in China: a population-based nationwide study	2018	0	1678
24650	C. Vernet and I. Arnulf	Idiopathic hypersomnia with and without long sleep time: a controlled series of 75 patients	2009	0	1679
11092	K. Jay, M. Brandt, K. Hansen, E. Sundstrup, M. D. Jakobsen, M. C. Schraefel, G. Sjogaard and L. L. Andersen	Effect of Individually Tailored Biopsychosocial Workplace Interventions on Chronic Musculoskeletal Pain and Stress Among Laboratory Technicians: Randomized Controlled Trial	2015	0	1680
6842	E. R. Facer-Childs, B. M. Campos, B. Middleton, D. J. Skene and A. P. Bagshaw	Circadian phenotype impacts the brain's resting-state functional connectivity, attentional performance, and sleepiness	2019	0	1681
9966	I. Hindmarch and A. C. Parrott	The effect of a sub-chronic administration of three dose levels of a 1,5-benzodiazepine derivative, clobazam, on subjective assessments of sleep and aspects of psychomotor performance the morning following night time medication	1978	0	1682
19132	F. Provini, F. Albani, R. Vetrugno, L. Vignatelli, C. Lombardi, G. Plazzi and P. Montagna	A pilot double-blind placebo-controlled trial of low-dose pramipexole in sleep-related eating disorder	2005	0	1683
6875	F. Fallo, L. Barzon, F. Rabbia, C. Navarrini, A. Conterno, F. Veglio, M. Cazzaro, G. A. Fava and N. Sonino	Circadian blood pressure patterns and life stress	2002	0	1684
7814	A. Galbiati, E. Giora, S. Sarasso, M. Zucconi and L. Ferini-Strambi	Repetitive thought is associated with both subjectively and objectively recorded polysomnographic indices of disrupted sleep in insomnia disorder	2018	0	1685
26066	H. Xu, C. Zhang, Y. Qian, J. Zou, X. Li, Y. Liu, H. Zhu, L. Meng, S. Liu, W. Zhang, H. Yi, J. Guan, Z. Chen and S. Yin	Efficacy of melatonin for sleep disturbance in middle-aged primary insomnia: a double-blind, randomised clinical trial	2020	0	1686
16432	M. Monticone, E. Ambrosini, B. Rocca, D. Cazzaniga, V. Liquori, A. Pedrocchi and H. Vernon	Group-based multimodal exercises integrated with cognitive-behavioural therapy improve disability, pain and quality of life of subjects with chronic neck pain: a randomized controlled trial with one-year follow-up	2017	0	1687
10467	J. T. Hull, K. P. Wright, Jr. and C. A. Czeisler	The influence of subjective alertness and motivation on human performance independent of circadian and homeostatic regulation	2003	0	1688
4487	D. Cohen, C. Eisdorfer, P. Prinz, A. Breen, M. Davis and A. Gadsby	Sleep disturbances in the institutionalized aged	1983	0	1689
17236	A. Nicolás, E. Aizpitarte, A. Iruarrizaga, M. Vásquez, M. A. Margall and M. C. Asiain	Perception of night-time sleep by the surgical patients in an intensive care unit	2002	0	1690
11898	T. Kawada, Y. Kiryu and S. Suzuki	Relationship between self-rating and polygraphic sleep parameters - Analysis of compiled data from 12 young Japanese adults	1997	0	1691
11033	C. A. Janney, J. A. Cauley, P. M. Cawthon and A. M. Kriska	Longitudinal physical activity changes in older men in the osteoporotic fractures in men study	2010	0	1692
18601	J. Petrofsky, J. Batt, R. Jones, V. Kambe, N. Ushak, G. Tucker, T. Billings and S. Gunda	Muscle strength training and weight loss from a combined isometric exercise and dietary program	2007	0	1693
7490	K. Fragiadaki, M. G. Tektonidou, M. Konsta, G. P. Chrousos and P. P. Sfikakis	Sleep disturbances and interleukin 6 receptor inhibition in rheumatoid arthritis	2012	0	1694
8593	M. Goto, H. Takedani, N. Haga, M. Kubota, M. Ishiyama, S. Ito and O. Nitta	Self-monitoring has potential for home exercise programmes in patients with haemophilia	2014	0	1695
19388	C. S. Ramsey, P. M. Werchan, W. M. Isdahl, J. Fischer and J. A. Gibbons	Acceleration tolerance at night with acute fatigue and stimulants	2008	0	1696
10240	J. A. Horne and A. N. Pettitt	High incentive effects on vigilance performance during 72 hours of total sleep deprivation	1985	0	1697
25315	J. Wei, R. Hou, L. Xie, E. K. Chandrasekar, H. Lu, T. Wang, C. Li and H. Xu	Sleep, sedentary activity, physical activity, and cognitive function among older adults: The National Health and Nutrition Examination Survey, 2011-2014	2021	0	1698
7117	C. Ferreira, A. Deslandes, H. Moraes, M. Cagy, L. F. Basile, R. Piedade and P. Ribeiro	The relation between EEG prefrontal asymmetry and subjective feelings of mood following 24 hours of sleep deprivation	2006	0	1699
22228	D. Soriano, M. Dulitzki, N. Keidar, G. Barkai, S. Mashiach, D. S. Seidman, D. Soriano, M. Dulitzki, N. Keidar, G. Barkai, S. Mashiach and D. S. Seidman	Early oral feeding after cesarean delivery	1996	0	1700
7873	P. Gander, K. O'Keeffe, E. Santos-Fernandez, A. Huntington, L. Walker and J. Willis	Development and evaluation of a matrix for assessing fatigue-related risk, derived from a national survey of nurses' work patterns	2020	0	1701
18790	R. Z. Pinto, P. H. Ferreira, A. Kongsted, M. L. Ferreira, C. G. Maher and P. Kent	Self-reported moderate-to-vigorous leisure time physical activity predicts less pain and disability over 12 months in chronic and persistent low back pain	2014	0	1702
22934	L. Swanson, H. Burgess, B. Holli, A. Mooney, R. Dopp, E. Huntley and J. Arnedt	A preliminary investigation of circadian measures and response to fluoxetine and repeated partial sleep deprivation for depression	2015	0	1703
17754	J. C. Ong, S. L. Shapiro, R. Manber, J. C. Ong, S. L. Shapiro and R. Manber	Combining mindfulness meditation with cognitive-behavior therapy for insomnia: a treatment-development study	2008	0	1704
421	C. A. Alessi, J. L. Martin, A. P. Webber, T. Alam, M. R. Littner, J. O. Harker and K. R. Josephson	More daytime sleeping predicts less functional recovery among older people undergoing inpatient post-acute rehabilitation	2008	0	1705
17297	J. A. Nino Garcia, M. F. Barragan Vergel, J. A. Ortiz Labrador, M. E. Ochoa Vera and H. L. Gonzalez Olaya	Factors Associated with Excessive Daytime Sleepiness in Medical Students of a Higher Education Institution of Bucaramanga	2019	0	1706
17912	J. T. W. Owusu, Alexandra M. V.: Holingue, Calliope B.: Tzuang, Marian: Abeson, Kylie D.: Spira, Adam P.	Napping characteristics and cognitive performance in older adults	2019	0	1707
11452	G. Joseph, J. L. Marott, C. Torp-Pedersen, T. Biering-Sørensen, G. Nielsen, A.-E. Christensen, M. B. Johansen, P. Schnohr, P. Sogaard and R. Mogelvang	Dose-Response Association Between Level of Physical Activity and Mortality in Normal, Elevated, and High Blood Pressure	2019	0	1708
5121	H. Dambha-Miller, A. J. Cooper, R. K. Simmons, A. L. Kinmonth and S. J. Griffin	Patient-centred care, health behaviours and cardiovascular risk factor levels in people with recently diagnosed type 2 diabetes: 5-year follow-up of the ADDITION-Plus trial cohort	2016	0	1709
13566	H. J. Lee, L. Kim, Y. K. Kim, K. Y. Suh, J. Han, M. K. Park, K. W. Park and D. H. Lee	Auditory event-related potentials and psychological changes during sleep deprivation	2004	0	1710
15938	D. Mereles, N. Ehlken, S. Kreuscher, S. Ghofrani, M. M. Hoeper, M. Halank, F. J. Meyer, G. Karger, J. Buss, J. Juenger, N. Holzapfel, C. Opitz, J. Winkler, F. F. Herth, H. Wilkens, H. A. Katus, H. Olschewski and E. Grünig	Exercise and respiratory training improve exercise capacity and quality of life in patients with severe chronic pulmonary hypertension	2006	0	1711
15770	A. S. McNelly, J. Rawal, D. Shrikrishna, N. S. Hopkinson, J. Moxham, S. D. Harridge, N. Hart, H. E. Montgomery and Z. A. Puthucheary	An Exploratory Study of Long-Term Outcome Measures in Critical Illness Survivors: Construct Validity of Physical Activity, Frailty, and Health-Related Quality of Life Measures	2016	0	1712
25601	J. Wilding, L. Van Gaal, A. Rissanen, F. Vercruysse and M. Fitchet	A randomized double-blind placebo-controlled study of the long-term efficacy and safety of topiramate in the treatment of obese subjects	2004	0	1713
19581	S. Reeve	Insomnia and paranoia: An experimental study with analysis of mediating mechanisms	2017	0	1714
6385	M. K. Edwards and P. D. Loprinzi	Effects of a Sedentary Behavior-Inducing Randomized Controlled Intervention on Depression and Mood Profile in Active Young Adults	2016	0	1715
25059	C. Wang, S. Almoosawi and L. Palla	Day-Time Patterns of Carbohydrate Intake in Adults by Non-Parametric Multi-Level Latent Class Analysis—Results from the UK National Diet and Nutrition Survey (2008/09–2015/16)	2019	0	1716
7651	K. Froehlich-Grobe and G. W. White	Promoting physical activity among women with mobility impairments: a randomized controlled trial to assess a home- and community-based intervention	2004	0	1717
23761	N. Townsend	Shorter lunch breaks lead secondary-school students to make less healthy dietary choices: multilevel analysis of cross-sectional national survey data	2015	0	1718
3288	J. A. L. Calbet, J. G. Ponce-González, I. Pérez-Suárez, J. Calle Herrero and H. C. Holmberg	A time-efficient reduction of fat mass in 4 days with exercise and caloric restriction	2015	0	1719
3302	J. L. Caldwell, V. M. Schroeder, C. L. Kunkle and H. G. Stephenson	Differential effects of modafinil on performance of low-performing and high-performing individuals during total sleep deprivation	2020	0	1720
1897	H. Bendixen, A. Flint, A. Raben, C. E. Høy, H. Mu, X. Xu, E. M. Bartels and A. Astrup	Effect of 3 modified fats and a conventional fat on appetite, energy intake, energy expenditure, and substrate oxidation in healthy men	2002	0	1721
24709	S. Vien, H. Fabek, Y. Yamagishi, Y. T. Lee, B. L. Luhovyy and G. H. Anderson	Role of single serving form of dairy on satiety and postprandial glycaemia in young and older healthy adults	2019	0	1722
13724	C. C. Lemon, K. Lacey, B. Lohse, D. O. Hubacher, B. Klawitter and M. Palta	Outcomes monitoring of health, behavior, and quality of life after nutrition intervention in adults with type 2 diabetes	2004	0	1723
21020	D. G. Schlundt, B. A. Stetson and D. D. Plant	Situation taxonomy and behavioral diagnosis using prospective self-monitoring data: Application to dietary adherence in patients with Type 1 diabetes	1999	0	1724
19908	L. M. Ritterband, F. P. Thorndike, K. S. Ingersoll, H. R. Lord, L. Gonder-Frederick, C. Frederick, M. S. Quigg, W. F. Cohn and C. M. Morin	Effect of a Web-Based Cognitive Behavior Therapy for Insomnia Intervention With 1-Year Follow-up: A Randomized Clinical Trial	2017	0	1725
10606	A. Ibarra, K. Olli, W. Pasman, H. Hendriks, E. Alhoniemi, G. S. Raza, K. H. Herzig and K. Tiihonen	Effects of polydextrose with breakfast or with a midmorning preload on food intake and other appetite-related parameters in healthy normal-weight and overweight females: An acute, randomized, double-blind, placebo-controlled, and crossover study	2017	0	1726
7900	C. Gao, Z. Wang, H. Liu, P. Li and Y. Cao	Original article efficacy of fluoxetine combined with psychologicintervention for treatment of depressive patients with insomnia	2019	0	1727
15786	H. McRobbie, P. Hajek, S. Peerbux, B. C. Kahan, S. Eldridge, D. Trépel, S. Parrott, C. Griffiths, S. Snuggs and K. Myers Smith	Tackling obesity in areas of high social deprivation: clinical effectiveness and cost-effectiveness of a task-based weight management group programme - a randomised controlled trial and economic evaluation	2016	0	1728
24350	H. van Dijk, G. E. Voerman and H. J. Hermens	The influence of stress and energy level on learning muscle relaxation during gross-motor task performance using electromyographic feedback	2006	0	1729
18429	S. A. Pendharkar, L. D. Plank, J. A. Windsor and M. S. Petrov	Quality of Life in a Randomized Trial of Nasogastric Tube Feeding in Acute Pancreatitis	2016	0	1730
17527	C. N. Ochner and M. R. Lowe	Self-reported changes in dietary calcium and energy intake predict weight regain following a weight loss diet in obese women	2007	0	1731
4049	Y. T. Chen, C. K. Holahan, X. Li and C. J. Holahan	Leisure-Time Physical Activity, Subjective Age, and Self-Rated Memory in Middle-Aged and Older Adults	2018	0	1732
10811	A. Iudice, E. Bonanni, M. Maestri, B. Nucciarone, S. Brotini, L. Manca, G. Iudice and L. Murri	Lormetazepam effects on daytime vigilance, psychomotor performance and simulated driving in young adult healthy volunteers	2002	0	1733
470	A. Alkhatib and R. Atcheson	Yerba Maté (Ilex paraguariensis) Metabolic, Satiety, and Mood State Effects at Rest and during Prolonged Exercise	2017	0	1734
17842	B. Østerås, H. Østerås, T. A. Torstensen and O. Vasseljen	Dose-response effects of medical exercise therapy in patients with patellofemoral pain syndrome: a randomised controlled clinical trial	2013	0	1735
16117	C. K. Miller, J. L. Kristeller, A. Headings and H. Nagaraja	Comparison of a mindful eating intervention to a diabetes self-management intervention among adults with type 2 diabetes: a randomized controlled trial	2014	0	1736
5101	L. Dalgaard, A. Eskildsen, O. Carstensen, M. V. Willert, J. H. Andersen and D. J. Glasscock	Changes in self-reported sleep and cognitive failures: a randomized controlled trial of a stress management intervention	2014	0	1737
26225	T. Yates, J. Henson, C. Edwardson, D. H. Bodicoat, M. J. Davies and K. Khunti	Differences in levels of physical activity between White and South Asian populations within a healthcare setting: impact of measurement type in a cross-sectional study	2015	0	1738
23207	E. Tasali, E. Van Cauter and D. A. Ehrmann	Relationships between sleep disordered breathing and glucose metabolism in polycystic ovary syndrome	2006	0	1739
26414	J. H. Yu, C.-H. Yun, J. H. Ahn, S. Suh, H. J. Cho, S. K. Lee, H. J. Yoo, J. A. Seo, S. G. Kim, K. M. Choi, S. H. Baik, D. S. Choi, C. Shin and N. H. Kim	Evening chronotype is associated with metabolic disorders and body composition in middle-aged adults	2015	0	1740
19634	E. Reinink, N. Bouhuys, A. Wirz-Justice and R. Van Den Hoofdakker	Prediction of the antidepressant response to total sleep deprivation by diurnal variation of mood	1990	0	1741
12255	J.-H. Kim, K. R. Kim, K. H. Cho, K.-B. Yoo, J. A. Kwon and E.-C. Park	The Association between Sleep Duration and Self-Rated Health in the Korean General Population	2013	0	1742
16318	J. M. Moilanen, A.-M. Aalto, J. Raitanen, E. Hemminki, A. R. Aro and R. Luoto	Physical activity and change in quality of life during menopause--an 8-year follow-up study	2012	0	1743
9520	K. G. Hauret, R. M. Bostick, C. E. Matthews, J. R. Hussey, M. F. Fina, K. R. Geisinger and W. M. Roufail	Physical activity and reduced risk of incident sporadic colorectal adenomas: observational support for mechanisms involving energy balance and inflammation modulation	2004	0	1744
14410	C. Lonsdale, A. M. Hall, A. Murray, G. C. Williams, S. M. McDonough, N. Ntoumanis, K. Owen, R. Schwarzer, P. Parker, G. S. Kolt and D. A. Hurley	Communication Skills Training for Practitioners to Increase Patient Adherence to Home-Based Rehabilitation for Chronic Low Back Pain: Results of a Cluster Randomized Controlled Trial	2017	0	1745
4194	H. Choi, J. Jeong, H. Kim, C. Shin and I. Y. Yoon	Implication of Fast Activities of Spectral Analysis in Subjective Sleep Complaints of Elderly Women	2019	0	1746
5649	G. D'Eramo Melkus, D. Chyun, A. Vorderstrasse, K. Newlin, V. Jefferson and S. Langerman	The effect of a diabetes education, coping skills training, and care intervention on physiological and psychosocial outcomes in black women with type 2 diabetes	2010	0	1747
948	S. Aritake, M. Uchiyama, H. Tagaya, H. Suzuki, K. Kuriyama, A. Ozaki, X. Tan, K. Shibui, Y. Kamei, Y. Okubo and K. Takahashi	Time estimation during nocturnal sleep in human subjects	2004	0	1748
21059	K. Schmitz, S. A. French, R. W. Jeffery, K. Schmitz, S. A. French and R. W. Jeffery	Correlates of changes in leisure time physical activity over 2 years: the Healthy Worker Project	1997	0	1749
18782	B. M. Pinto, M. G. Goldstein, G. D. Papandonatos, N. Farrell, P. Tilkemeier, B. H. Marcus, J. F. Todaro, B. M. Pinto, M. G. Goldstein, G. D. Papandonatos, N. Farrell, P. Tilkemeier, B. H. Marcus and J. F. Todaro	Maintenance of exercise after phase II cardiac rehabilitation: a randomized controlled trial	2011	0	1750
24254	J. R. d. S. Vallim, F. G. do Amaral and V. D'Almeida	Sleep parameters assessed by actigraphy in Fabry's disease patients: a proof-of-concept	2020	0	1751
23243	S. S. Tavafian, A. Jamshidi, K. Mohammad and A. Montazeri	Low back pain education and short term quality of life: a randomized trial	2007	0	1752
113	C. Abraira, W. G. Henderson, J. A. Colwell, F. Q. Nuttall, J. P. Comstock, N. V. Emanuele, S. R. Levin, C. T. Sawin and C. K. Silbert	Response to intensive therapy steps and to glipizide dose in combination with insulin in type 2 diabetes. VA feasibility study on glycemic control and complications (VA CSDM)	1998	0	1753
1747	D. L. Beatty, M. H. Hall, T. A. Kamarck, D. J. Buysse, J. F. Owens, S. E. Reis, E. J. Mezick, P. J. Strollo and K. A. Matthews	Unfair Treatment Is Associated With Poor Sleep in African American and Caucasian Adults: Pittsburgh SleepSCORE Project	2011	0	1754
21796	S. F. Simmons and J. F. Schnelle	Individualized feeding assistance care for nursing home residents: Staffing requirements to implement two interventions	2004	0	1755
709	E. Andersen, H. P. van der Ploeg, W. van Mechelen, C. M. Gray, N. Mutrie, F. van Nassau, J. G. M. Jelsma, A. S. Anderson, M. N. Silva, H. V. Pereira, A. McConnachie, N. Sattar, M. Sørensen, Ø. B. Røynesdal, K. Hunt, G. C. Roberts, S. Wyke and J. M. R. Gill	Contributions of changes in physical activity, sedentary time, diet and body weight to changes in cardiometabolic risk	2021	0	1756
10002	B. M. Hittle, C. C. Caruso, H. J. Jones, A. Bhattacharya, J. Lambert and G. L. Gillespie	Nurse Health: The Influence of Chronotype and Shift Timing	2020	0	1757
19119	J. D. Prologo, E. Lin, S. Horesh Bergquist, J. Knight, H. Matta, M. Brummer, A. Singh, Y. Patel and D. Corn	Percutaneous CT-Guided Cryovagotomy in Patients with Class I or Class II Obesity: A Pilot Trial	2019	0	1758
9607	G. N. Healy, K. Wijndaele, D. W. Dunstan, J. E. Shaw, J. Salmon, P. Z. Zimmet and N. Owen	Objectively measured sedentary time, physical activity, and metabolic risk: the Australian Diabetes, Obesity and Lifestyle Study (AusDiab)	2008	0	1759
6655	K. E. Ensrud, T. L. Blackwell, S. Ancoli-Israel, S. Redline, K. Yaffe, S. Diem, D. Claman and K. L. Stone	Use of Selective Serotonin Reuptake Inhibitors and Sleep Disturbances in Community-Dwelling Older Women	2006	0	1760
1235	E. Azevedo, G. M. Manzano, A. Silva, R. Martins, M. L. Andersen and S. Tufik	The effects of total and REM sleep deprivation on laser-evoked potential threshold and pain perception	2011	0	1761
22978	J. Sztajzel, M. Périat, V. Marti, P. Krall and W. Rutishauser	Effect of sexual activity on cycle ergometer stress test parameters, on plasmatic testosterone levels and on concentration capacity. A study in high-level male athletes performed in the laboratory	2000	0	1762
10528	R. Hurling, M. Catt, M. D. Boni, B. W. Fairley, T. Hurst, P. Murray, A. Richardson and J. S. Sodhi	Using internet and mobile phone technology to deliver an automated physical activity program: randomized controlled trial	2007	0	1763
24323	B. S. van der Meij, H. A. Wijnhoven, G. S. Finlayson, B. S. Oosten and M. Visser	Specific food preferences of older adults with a poor appetite. A forced-choice test conducted in various care settings	2015	0	1764
17257	S. Niemcewicz and W. Szelenberger	Psychophysiological correlates of primary insomnia	2001	0	1765
8076	M. W. Geisler and J. Polich	P300 and time of day: Circadian rhythms, food intake, and body temperature	1990	0	1766
16631	D. Moser, E. Matt, K. Trimmel and S. Seidel	Cognitive behavioral therapy in patients with psychophysiological insomnia	2014	0	1767
2246	M. P. Bjorkman, M. H. Suominen, K. H. Pitkälä, H. U. Finne-Soveri and R. S. Tilvis	Porvoo sarcopenia and nutrition trial: effects of protein supplementation on functional performance in home-dwelling sarcopenic older people - study protocol for a randomized controlled trial	2013	0	1768
6290	J. M. Dzierzewski, C. H. Fung, S. Jouldjian, C. A. Alessi, M. R. Irwin and J. L. Martin	Decrease in daytime sleeping is associated with improvement in cognition after hospital discharge in older adults	2014	0	1769
19577	J. Rees, C. C. Christophersen, J. R. Lewis, J. Lo, R. Sambell, L. Costello, C. Walker, M. F. Byrne, M. C. Boyce, R. U. Newton and A. Devine	The study protocol for a pseudo-randomised pre-post designed controlled intervention trial to study the effects of a 7-week cooking program on self-efficacy and biomarkers of health: the ECU lifestyle and biomarkers get connected study (ECULABJMOF) including the Jamie's Ministry of Food WA participant experience	2020	0	1770
18156	S. Park, K. Park, J. S. Shim, Y. Youm, J. Kim, E. Lee and H. C. Kim	Psychosocial factors affecting sleep misperception in middle-aged community-dwelling adults	2020	0	1771
10562	L. M. Huynh, K. Liang, M. M. Osman, F. M. El-Khatib, S. Dianatnejad, M. Towe, N. H. Roberts and F. A. Yafi	Organic Diet and Intermittent Fasting are Associated With Improved Erectile Function	2020	0	1772
672	P. A. D. Amofa Sr, Brittany: De Wit, Liselotte: O'Shea, Deirdre: Mejia, Andrea: Chandler, Melanie: Locke, Dona E.: Fields, Julie: Phatak, Vaishali: Dean, Pamela M.: Crook, Julia: Smith, Glenn	Functional ability is associated with higher adherence to behavioral interventions in mild cognitive impairment	2020	0	1773
10539	E. Huseinovic, F. Bertz, M. Leu Agelii, E. Hellebö Johansson, A. Winkvist and H. K. Brekke	Effectiveness of a weight loss intervention in postpartum women: results from a randomized controlled trial in primary health care	2016	0	1774
18467	D. D. Pereira, R. Eras-Garcia, C. Frange, C. B. de Oliveira, S. Tufik and F. M. S. Coelho	The influence of sleep quality and circadian preferences on upper extremity rehabilitation in stroke patients after constraint-induced movement therapy	2020	0	1775
826	C. R. Annweiler, Y.: Schott, A. M.: Blain, H.: Vellas, B.: Herrmann, F. R.: Beauchet, O.	Higher Vitamin D Dietary Intake Is Associated With Lower Risk of Alzheimer's Disease: A 7-Year Follow-up	2012	0	1776
20399	M. Rumble, D. Dickson, S. Notermann, P. Rosenquist, J. Newman, D. Case, A. Krystal, W. Vaughn McCall and R. Benca	A preliminary report for the REST-IT study: Self-reported eveningness and actigraphic delayed sleep timing correlates with suicidality in depressed individuals with insomnia	2016	0	1777
17621	R. K. Oka, T. DeMarco and W. L. Haskell	Effect of treadmill testing and exercise training on self-efficacy in patients with heart failure	2005	0	1778
13033	K. Kuriyama, M. Uchiyama, H. Suzuki, H. Tagaya, A. Ozaki, S. Aritake, K. Shibui, T. Xin, L. Lan, Y. Kamei and K. Takahashi	Diurnal fluctuation of time perception under 30-h sustained wakefulness	2005	0	1779
15311	A. Martínez-Rodríguez, B. J. Cuestas-Calero, M. Martínez-Olcina and P. J. Marcos-Pardo	Benefits of Adding an Aquatic Resistance Interval Training to a Nutritional Education on Body Composition, Body Image Perception and Adherence to the Mediterranean Diet in Older Women	2021	0	1780
10373	Z. Huan, C. Xiao-Qiu, L. Xiao-Qing, W. Ze-Mu, G. Wei and W. Lian-Sheng	Relationship Between Time of Day Physical Exercise and the Reduced Risk of Coronary Artery Disease in a Chinese Population	2014	0	1781
3566	P. Carter, R. Schnyer, M. Betcher and C. Hanna	Sleep affects my grades? Perceptions of college undergraduates	2013	0	1782
17863	S. Otmani, J. Rogé and A. Muzet	Sleepiness in professional drivers: effect of age and time of day	2005	0	1783
17614	T. Ohtsuki, T. Nabeta, H. Nakanishi, H. Kawahata, T. Ogihara, R. Morishita and M. Aoki	Electric field exposure improves subjective symptoms related to sleeplessness in college students: A pilot study of electric field therapy for sleep disorder	2017	0	1784
26775	T. M. Zimmermann, J. Clouth, M. Elosge, M. Heurich, E. Schneider, S. Wilhelm and A. Wolfrath	Patient preferences for outcomes of depression treatment in Germany: A choice-based conjoint analysis study	2013	0	1785
21698	K. Shuval, M. Stoklosa, M. C. Pachucki, A. L. Yaroch, J. Drope and M. Harding	Economic preferences and fast food consumption in US adults: Insights from behavioral economics	2016	0	1786
4758	T. Cotrim, J. Carvalhais, C. Neto, J. Teles, P. Noriega and F. Rebelo	Determinants of sleepiness at work among railway control workers	2017	0	1787
16344	H. J. Moller, G. M. Devins, J. Shen and C. M. Shapiro	Sleepiness is not the inverse of alertness: Evidence from four sleep disorder patient groups	2006	0	1788
22323	H. Spittaels, I. De Bourdeaudhuij and C. Vandelanotte	Evaluation of a website-delivered computer-tailored intervention for increasing physical activity in the general population	2007	0	1789
17074	D. M. Needham, V. D. Dinglas, P. E. Morris, J. C. Jackson, C. L. Hough, P. A. Mendez-Tellez, A. W. Wozniak, E. Colantuoni, E. W. Ely, T. W. Rice and R. O. Hopkins	Physical and cognitive performance of patients with acute lung injury 1 year after initial trophic versus full enteral feeding. EDEN trial follow-up	2013	0	1790
17954	A. Padierna, J. M. Quintana, I. Arostegui, N. Gonzalez and M. J. Horcajo	Changes in health related quality of life among patients treated for eating disorders	2002	0	1791
6654	K. E. Ensrud, T. L. Blackwell, S. Ancoli-Israel, S. Redline, P. M. Cawthon, M. L. Paudel, T. T. L. Dam and K. L. Stone	Sleep disturbances and risk of frailty and mortality in older men	2012	0	1792
24513	P. Varela, A. Marcos, S. Ripoll, I. Santacruz and A. M. Requejo	Effects of humane immunodeficiency virus infection and detoxification time on anthropometric measurements and dietary intake of male drug addicts... proceedings of a symposium held at the Consejo Superior de Investigaciones Cientificas (CSIC) Madrid, October 24-25, 1994	1997	0	1793
16436	M. Monticone, S. Ferrante, B. Rocca, P. Baiardi, F. Dal Farra and C. Foti	Effect of a long-lasting multidisciplinary program on disability and fear-avoidance behaviors in patients with chronic low back pain: results of a randomized controlled trial	2013	0	1794
15699	J. McGruder, D. Cors, A. M. Tiernan and G. Tomlin	Weighted wrist cuffs for tremor reduction during eating in adults with static brain lesions	2003	0	1795
7848	J. I. Gallego-Gómez, M. T. R. González-Moro, J. M. R. González-Moro, T. Vera-Catalán, S. Balanza, A. J. Simonelli-Muñoz and J. M. Rivera-Caravaca	Relationship between sleep habits and academic performance in university Nursing students	2021	0	1796
16146	T. M. Miller, M. F. Abdel-Maksoud, L. A. Crane, A. C. Marcus and T. E. Byers	Effects of social approval bias on self-reported fruit and vegetable consumption: a randomized controlled trial	2008	0	1797
19765	A. S. Ribeiro, L. C. Pereira, D. R. P. Silva, L. d. Santos, B. J. Schoenfeld, D. C. Teixeira, E. S. Cyrino and D. P. Guedes	Physical Activity and Sitting Time Are Specifically Associated With Multiple Chronic Diseases and Medicine Intake in Brazilian Older Adults	2018	0	1798
10769	E. R. Isaura, Y. C. Chen, H. Y. Su and S. H. Yang	The relationship between food security status and sleep disturbance among adults: A cross-sectional study in an indonesian population	2020	0	1799
22985	H. Tabandeh, S. W. Lockley, R. Buttery, D. J. Skene, R. Defrance, J. Arendt and A. C. Bird	Disturbance of sleep in blindness	1998	0	1800
24140	J. L. Unick, W. Lang, S. E. Williams, D. S. Bond, C. M. Egan, M. A. Espeland, R. R. Wing and D. F. Tate	Objectively-assessed physical activity and weight change in young adults: a randomized controlled trial	2017	0	1801
5465	N. M. de Vries, J. B. Staal, S. Teerenstra, E. M. Adang, M. G. O. Rikkert, M. W. Nijhuis-van der Sanden, E. M. M. Adang, M. G. M. O. Rikkert and M. W. G. Nijhuis-van der Sanden	Physiotherapy to improve physical activity in community-dwelling older adults with mobility problems (Coach2Move): study protocol for a randomized controlled trial	2013	0	1802
6138	Y. Du, B. Liu, Y. Sun, L. G. Snetselaar, R. B. Wallace and W. Bao	Trends in Adherence to the Physical Activity Guidelines for Americans for Aerobic Activity and Time Spent on Sedentary Behavior Among US Adults, 2007 to 2016	2019	0	1803
17125	D. F. Neri, R. L. Oyung, L. M. Colletti, M. M. Mallis, P. Y. Tam and D. F. Dinges	Controlled breaks as a fatigue countermeasure on the flight deck	2002	0	1804
15955	S. L. Merritt, H. C. Schnyders, M. Patel, R. C. Basner and W. O'Neill	Pupil staging and EEG measurement of sleepiness	2004	0	1805
8235	S. Gibney and G. Doyle	Self-rated health literacy is associated with exercise frequency among adults aged 50+ in Ireland	2017	0	1806
12850	U. M. Krishnaswamy, M. S. Chhabria and A. Rao	Excessive sleepiness, sleep hygiene, and coping strategies among night bus drivers: A cross-sectional study	2016	0	1807
6929	A. J. Farmer, A. N. Wade, D. P. French, J. Simon, P. Yudkin, A. Gray, A. Craven, L. Goyder, R. R. Holman, D. Mant, A. L. Kinmonth and H. A. Neil	Blood glucose self-monitoring in type 2 diabetes: a randomised controlled trial	2009	0	1808
4955	A. I. Cuesta-Vargas, J. C. García-Romero, M. Arroyo-Morales, A. M. Diego-Acosta and D. J. Daly	Exercise, manual therapy, and education with or without high-intensity deep-water running for nonspecific chronic low back pain: a pragmatic randomized controlled trial	2011	0	1809
2207	M. Birgitta Von Bonsdorff, A. Strandberg, M. Von Bonsdorff, T. TÖRmÄKangas, K. H. PitkÄLÄ and T. E. Strandberg	Working hours and sleep duration in midlife as determinants of health-related quality of life among older businessmen	2017	0	1810
19266	S. Raad, M. Wilkerson, K. R. Jones and W. C. Orr	The effect of baclofen on objective and subjective sleep measures in a model of transient insomnia	2020	0	1811
5947	A. Y. Dombrovski, R. E. Blakesley-Ball, B. H. Mulsant, S. Mazumdar, P. R. Houck, K. Szanto and C. F. Reynolds, 3rd	Speed of improvement in sleep disturbance and anxiety compared with core mood symptoms during acute treatment of depression in old age	2006	0	1812
1871	P. A. Bellezza, E. E. Hall, P. C. Miller and W. R. Bixby	The influence of exercise order on blood lactate, perceptual, and affective responses	2009	0	1813
5300	R. Day, P. Guido, T. Helmus, J. Fortier, T. Roth, G. Koshorek and L. Rosenthal	Self-reported levels of sleepiness among subjects with insomnia	2001	0	1814
12031	T. Kendzerska, A. S. Gershon, G. Hawker, R. S. Leung and G. Tomlinson	Obstructive sleep apnea and risk of cardiovascular events and all-cause mortality: a decade-long historical cohort study	2014	0	1815
22254	M. O. Sowho, M. J. Woods, P. Biselli, B. M. McGinley, L. F. Buenaver and J. P. Kirkness	Nasal insufflation treatment adherence in obstructive sleep apnea	2015	0	1816
4051	Y. T. Chen and S. L. Murphy	Associations of Coexisting Pain and Fatigue Severity with Physical Performance and Quality of Life Among Middle-Aged and Older Individuals with Chronic Knee Pain: Secondary Analysis of a Randomized Clinical Trial	2021	0	1817
14308	K. M. Livingstone, K. E. Lamb, G. Abbott, T. Worsley and S. A. McNaughton	Ranking of meal preferences and interactions with demographic characteristics: a discrete choice experiment in young adults	2020	0	1818
9198	A. Hamdan, A. Sibai and C. Rameh	Effect of fasting on voice in women	2007	0	1819
21329	C. N. Semler and A. G. Harvey	Daytime functioning in primary insomnia: does attentional focus contribute to real or perceived impairment?	2006	0	1820
4673	J. Corbett, M. J. Barwood and K. Parkhouse	Effect of task familiarisation on distribution of energy during a 2000 m cycling time trial	2009	0	1821
950	S. Aritake-Okada, K. Tanabe, Y. Mochizuki, R. Ochiai, M. Hibi, K. Kozuma, Y. Katsuragi, M. Ganeko, N. Takeda and S. Uchida	Diurnal repeated exercise promotes slow-wave activity and fast-sigma power during sleep with increase in body temperature: a human crossover trial	2019	0	1822
21960	C. Slightam, K. Petrowski, A. L. Jamison, M. Keller, F. Bertram, S. Kim and W. T. Roth	Assessing sleep quality using self-report and actigraphy in PTSD	2018	0	1823
9370	J. Harrington, M. Pillai, T. Lee-Chiong, K. Goelz and M. S. Aloia	Retrospective perception of subjective sleepiness predicts adherence to pap	2011	0	1824
24004	F. Tummers, C. R. H. Huizinga, M. G. van Pampus, H. Stockmann, A. F. Cohen and K. E. A. van der Bogt	Assessment of fitness to perform using a validated self-test in obstetric and gynecological night shifts in the Netherlands	2021	0	1825
4531	K. J. Coleman, H. R. Raynor, D. M. Mueller, F. J. Cerny, J. M. Dorn and L. H. Epstein	Providing sedentary adults with choices for meeting their walking goals	1999	0	1826
26797	S. Zolfaghari, Y. Chun, C. Thompson, N. Gosselin, A. Desautels, D.-V. Thien Thanh, R. B. Postuma, J. Carrier, C. Yao and T. T. Dang-Vu	Effects of menopause on sleep quality and sleep disorders: Canadian Longitudinal Study on Aging	2020	0	1827
16652	R. M. Mostafa, N. M. Kamel, E. M. Elsayed and H. M. Saad	Assessment of sexual functions in male patients with obstructive sleep apnea	2021	0	1828
18342	S. Pavanello, M. Stendardo, G. Mastrangelo, V. Casillo, M. Nardini, A. Mutti, M. Campisi, R. Andreoli and P. Boschetto	Higher Number of Night Shifts Associates with Good Perception of Work Capacity and Optimal Lung Function but Correlates with Increased Oxidative Damage and Telomere Attrition	2019	0	1829
9389	L. Harris, C. Hankey, N. Jones, C. Pert, H. Murray, J. Tobin, S. Boyle and C. Melville	A cluster randomised control trial of a multi-component weight management programme for adults with intellectual disabilities and obesity	2017	0	1830
5914	L. V. Doering, A. McGuire, J. A. Eastwood, B. Chen, R. C. Bodán, L. S. Czer and M. R. Irwin	Cognitive behavioral therapy for depression improves pain and perceived control in cardiac surgery patients	2016	0	1831
22983	M. Szurkowska, Z. Szybiński, A. Nazim, K. Szafraniec and W. Jedrychowski	[Prevalence of type II diabetes mellitus in population of Krakow]	2001	0	1832
23863	M. H. Trivedi, D. W. Morris, B. D. Grannemann and S. Mahadi	Symptom clusters as predictors of late response to antidepressant treatment	2005	0	1833
21865	M. Singh, M. Kowgier, W. Filate, L. J. Palmer and S. Mukherjee	Sleep patterns in the Ontario health study: Ethnic variations in sleep duration	2014	0	1834
3209	O. M. Buxton and E. Marcelli	Short and long sleep are positively associated with obesity, diabetes, hypertension, and cardiovascular disease among adults in the United States	2010	0	1835
25671	S. C. Williams, N. L. Rogers, N. S. Marshall, S. Leung, G. A. Starmer and R. R. Grunstein	The effect of modafinil following acute CPAP withdrawal: a preliminary study	2008	0	1836
16118	C. K. Miller, K. R. Weinhold and H. N. Nagaraja	Impact of a Worksite Diabetes Prevention Intervention on Diet Quality and Social Cognitive Influences of Health Behavior: A Randomized Controlled Trial	2016	0	1837
974	Arnedt, Wilde, Munt and Maclean	Simulated driving performance following prolonged wakefulness and alcohol consumption: Separate and combined contributions to impairment	2000	0	1838
18437	M. S. Peng, R. Wang, Y. Z. Wang, C. C. Chen, J. Wang, X. C. Liu, G. Song, J. B. Guo, P. J. Chen and X. Q. Wang	Efficacy of Therapeutic Aquatic Exercise vs Physical Therapy Modalities for Patients With Chronic Low Back Pain: A Randomized Clinical Trial	2022	0	1839
11924	N. Kazantzis, J. Podd and C. Whittington	Acute effects of 50 Hz, 100 microT magnetic field exposure on visual duration discrimination at two different times of the day	1998	0	1840
23779	F. Tramonti, M. Maestri, L. Carnicelli, G. Fava, V. Lombardi, M. Rossi, M. Fabbrini, E. Di Coscio, E. Iacopini and E. Bonanni	Relationship quality of persons with obstructive sleep apnoea syndrome	2017	0	1841
2361	R. Boat, R. Hunte, E. Welsh, A. Dunn, E. Treadwell and S. B. Cooper	Manipulation of the Duration of the Initial Self-Control Task Within the Sequential-Task Paradigm: Effect on Exercise Performance	2020	0	1842
13840	P. Levinger, J. Dunn, N. Bifera, M. Butson, G. Elias, K. Hill and K. D. Hill	High-speed resistance training and balance training for people with knee osteoarthritis to reduce falls risk: study protocol for a pilot randomized controlled trial	2017	0	1843
6402	T. W. Effing, N. L. van Meeteren, F. W. van Asbeck and A. J. Prevo	Body weight-supported treadmill training in chronic incomplete spinal cord injury: a pilot study evaluating functional health status and quality of life	2006	0	1844
17167	C. A. Newey and B. M. Hood	Determinants of shift-work adjustment for nursing staff: the critical experience of partners	2004	0	1845
26769	L. Zimmerli, C. Krewer, R. Gassert, F. Müller, R. Riener and L. Lünenburger	Validation of a mechanism to balance exercise difficulty in robot-assisted upper-extremity rehabilitation after stroke	2012	0	1846
16928	S. L. Naismith, L. Norrie, S. J. Lewis, N. L. Rogers, E. M. Scott and I. B. Hickie	Does sleep disturbance mediate neuropsychological functioning in older people with depression?	2009	0	1847
18609	N. M. Petry, L. F. Andrade, D. Barry and S. Byrne	A randomized study of reinforcing ambulatory exercise in older adults	2013	0	1848
20834	A. Sason, M. Adelson, S. Herzman-Harari and E. Peles	Knowledge about nutrition, eating habits and weight reduction intervention among methadone maintenance treatment patients	2018	0	1849
21228	J. S. Scolapio, A. D. Savoy, J. Kaplan, C. D. Burger and S. C. Lin	Sleep patterns of cyclic parenteral nutrition, a pilot study: are there sleepless nights?	2002	0	1850
8761	J. Grgic, P. Mikulic, B. J. Schoenfeld, D. J. Bishop and Z. Pedisic	The Influence of Caffeine Supplementation on Resistance Exercise: A Review	2019	0	1851
11070	E. Järvelä-Reijonen, L. Karhunen, E. Sairanen, J. Muotka, S. Lindroos, J. Laitinen, S. Puttonen, K. Peuhkuri, M. Hallikainen, J. Pihlajamäki, R. Korpela, M. Ermes, R. Lappalainen and M. Kolehmainen	The effects of acceptance and commitment therapy on eating behavior and diet delivered through face-to-face contact and a mobile app: a randomized controlled trial	2018	0	1852
21911	M. Sjöling, M. Rolleri and E. Englund	Auricular acupuncture versus sham acupuncture in the treatment of women who have insomnia	2008	0	1853
14472	S. Lotfi, M. Madani, A. Tazi, M. Boumahmaza and M. Talbi	[Variation of cognitive functions and glycemia during physical exercise in Ramadan fasting]	2010	0	1854
26224	T. Yates, S. Griffin, D. H. Bodicoat, G. Brierly, H. Dallosso, M. J. Davies, H. Eborall, C. Edwardson, M. Gillett, L. Gray, W. Hardeman, S. Hill, K. Morton, S. Sutton, J. Troughton and K. Khunti	PRomotion Of Physical activity through structured Education with differing Levels of ongoing Support for people at high risk of type 2 diabetes (PROPELS): study protocol for a randomized controlled trial	2015	0	1855
25230	A. Watson, T. Bickmore, A. Cange, A. Kulshreshtha and J. Kvedar	An internet-based virtual coach to promote physical activity adherence in overweight adults: randomized controlled trial	2012	0	1856
9564	K. Hayashi, M. E. Leary, S. J. Roy, J. Laosiripisan, E. P. Pasha and H. Tanaka	Recovery from Strenuous Downhill Running in Young and Older Physically Active Adults	2019	0	1857
4907	T. Cronlein, T. C. Wetter, R. Rupprecht and K. Spiegelhalder	Cognitive behavioral treatment for insomnia is equally effective in insomnia patients with objective short and normal sleep duration	2020	0	1858
7616	S. A. Friederichs, A. Oenema, C. Bolman and L. Lechner	Long term effects of self-determination theory and motivational interviewing in a web-based physical activity intervention: randomized controlled trial	2015	0	1859
10621	S. Ichimaru, T. Amagai and Y. Shiro	The application of a feeding protocol in older patients fed through percutaneous endoscopic gastrostomy tubes by the intermittent or bolus methods: a single-center, retrospective chart review	2013	0	1860
24658	F. Versace, C. Cavallero, G. De Min Tona, M. Mozzato and L. Stegagno	Effects of sleep reduction on spatial attention	2006	0	1861
2935	S. W. Brown	The attenuation effect in timing: counteracting dual-task interference with time-judgment skill training	2008	0	1862
1320	A. A. Baig, A. Benitez, C. A. Locklin, Y. Gao, S. M. Lee, M. T. Quinn, M. C. Solomon, L. Sánchez-Johnsen, D. L. Burnet and M. H. Chin	Picture Good Health: A Church-Based Self-Management Intervention Among Latino Adults with Diabetes	2015	0	1863
453	K. Ali, E. Cheek, S. Sills, P. Crome and C. Roffe	Day-night Differences in Oxygen Saturation and the Frequency of Desaturations in the First 24 Hours in Patients With Acute Stroke	2007	0	1864
24192	S. Uzor, L. Baillie, D. A. Skelton and P. J. Rowe	Falls prevention advice and visual feedback to those at risk of falling: study protocol for a pilot randomized controlled trial	2013	0	1865
12874	K. Kroon and S. West	'Appears to have slept well': assessing sleep in an acute care setting	2000	0	1866
13558	G. B. Lee, H. C. Kim and S. J. Jung	Association between sleep duration and augmentation index in post-menopausal women: A moderating role of depressive symptoms	2021	0	1867
17943	B. D. Pachikian, S. Copine, M. Suchareau and L. Deldicque	Effects of Saffron Extract on Sleep Quality: A Randomized Double-Blind Controlled Clinical Trial	2021	0	1868
170	J. Adams, S. Folkard and M. Young	Coping strategies used by nurses on night duty	1986	0	1869
15108	A. H. Marangoni	Effects of intermittent stretching exercises at work on musculoskeletal pain associated with the use of a personal computer and the influence of media on outcomes	2010	0	1870
13865	E. Lewis, H. C. Huang, P. Hassmén, M. Welvaert and K. L. Pumpa	Adding Telephone and Text Support to an Obesity Management Program Improves Behavioral Adherence and Clinical Outcomes. A Randomized Controlled Crossover Trial	2019	0	1871
22477	D. M. Steinberg, D. F. Tate, G. G. Bennett, S. Ennett, C. Samuel-Hodge and D. S. Ward	The efficacy of a daily self-weighing weight loss intervention using smart scales and e-mail	2013	0	1872
1684	M. Batterham, L. C. Tapsell and K. E. Charlton	Predicting dropout in dietary weight loss trials using demographic and early weight change characteristics: Implications for trial design	2016	0	1873
24491	J. S. Vander Wal, S. M. Waller, D. M. Klurfeld, M. I. McBurney and N. V. Dhurandhar	Night eating syndrome: evaluation of two screening instruments	2005	0	1874
3299	J. A. Caldwell, N. K. Smythe, P. A. Leduc and J. L. Caldwell	Efficacy of Dexedrine for maintaining aviator performance during 64 hours of sustained wakefulness: a simulator study	2000	0	1875
17923	P. G. Ozdemir, A. S. Karadag, Y. Selvi, M. Boysan, S. G. Bilgili, A. Aydin and S. Onder	Assessment of the effects of antihistamine drugs on mood, sleep quality, sleepiness, and dream anxiety	2014	0	1876
26324	K. Yook, S. H. Lee, M. Ryu, K. H. Kim, T. K. Choi, S. Y. Suh, Y. W. Kim, B. Kim, M. Y. Kim and M. J. Kim	Usefulness of mindfulness-based cognitive therapy for treating insomnia in patients with anxiety disorders a pilot study	2008	0	1877
24185	K. M. Utzschneider, R. L. Prigeon, M. V. Faulenbach, J. Tong, D. B. Carr, E. J. Boyko, D. L. Leonetti, M. J. McNeely, W. Y. Fujimoto and S. E. Kahn	Oral disposition index predicts the development of future diabetes above and beyond fasting and 2-h glucose levels	2009	0	1878
13411	A. Laurenzi, A. M. Bolla, G. Panigoni, V. Doria, A. Uccellatore, E. Peretti, A. Saibene, G. Galimberti, E. Bosi and M. Scavini	Effects of carbohydrate counting on glucose control and quality of life over 24 weeks in adult patients with type 1 diabetes on continuous subcutaneous insulin infusion: a randomized, prospective clinical trial (GIOCAR)	2011	0	1879
20161	C. Rosano, V. K. Venkatraman, J. Guralnik, A. B. Newman, N. W. Glynn, L. Launer, C. A. Taylor, J. Williamson, S. Studenski, M. Pahor, H. Aizenstein, C. Rosano, V. K. Venkatraman, J. Guralnik, A. B. Newman, N. W. Glynn, L. Launer, C. A. Taylor, J. Williamson and S. Studenski	Psychomotor speed and functional brain MRI 2 years after completing a physical activity treatment	2010	0	1880
4039	Y. Chen and Y. Mao	Obesity and leisure time physical activity among Canadians	2006	0	1881
[truncated: 24,959 more rows]

## Sheet: Sheet2
26840	J. Axelsson, G. Kecklund, T. Akerstedt and A. Lowden	Effects of alternating 8- and 12-hour shifts on sleep, sleepiness, physical effort and performance	Objectives. The aim of the present study was to compare 12-hour shifts during weekends with 8-hour shifts during weekdays with respect to sleep, sleepiness, physical effort, and performance. Methods. Thirty-one subjects at a power plant participated. Sleep, sleepiness, and physical effort were measured with a diary. About half of the subjects carried out a reaction-time test during both 8- and 12…	1998	0		0	29302
