# Supplementary material for: Effect of timed exercise interventions on patient-reported outcome measures: A systematic review
Source: PLoS One. 2025 May 7;20(5):e0321526. doi: 10.1371/journal.pone.0321526 (PMC12057914; doi:10.1371/journal.pone.0321526)
Supplement: S4 Appendix — (XLSX) [file pone.0321526.s004.xlsx]

## Sheet: results -supplementary file
country	Reference	Sample	Design	Study Duration	Intervention	Outcomes	Results	Notes
Singapore	Azharuddin, Md. et al (2022)	Collegiate adults n=20 Age: 23.20 ± 2.16 years BMI: 22.71 ± 3.07 kg/m2 Poor sleepers ( Pittsburgh Sleep Quality Index >5) on ; BMI < 30 kg/m2; I1: n= 10; I2: n =10 Sex: M only	RCT, single-blinded	1 day	I1: AM Exercise : 7h00 - 8h00 I2: PM Exercise: 19h00 - 20h00 35-40 min exercise session • 5 min warm-up • knee extension (4 sets of 7 repetitions at 70% of 1RM) +10 min of cycling at 90% Vo2Max • 5 min cool-down.	Subjective Sleep Quality: using St Mary’s Hospital Sleep Questionnaire (SMHSQ)	Subjective Sleep Quality AM/I1: Pre-I1: 4.20 ± 0.78; Post-I1: 4.90 ± 0.73 (p=0.02) ↑SS PM/ I2: NS changes Δ Between groups not reported.
Tunisia	Aloui et al. 2017	Healthy subjects n=11 Age:21±0.48 years BMI: 22.15±0.54 kg/m2 Sex: M only	RCT: Randomized, Counterbalanced Trial	1 day per intervention, at least 36 hours washout period	Yo-Yo intermittent recovery test (YYIRT), 20min runs at a progressively increased speed. Each running bout is followed by a 10-s active recovery period I1: AM: 07:00 h I2: PM: 17:00 h	RPE : Borg’s Rating ( 20 point scale)	post exercise RPE: AM/I1= 16.18 ± 0.51; PM/I2= 17.09 ± 0.25 Between group Δ: RPE ↑SS with PM > AM (P = 0.001)
UK	McIver et al. 2021	Recreationally active men n=12 Age: 25 ± 3 years Body fat: 21 ± 6% BMI: 26 ± 4 kg/m2 Sex: M only	RCT with Randomized Crossover design	1 day per intervention, 7 day washout period in-between	4x5 h experimental trials: I1: AM Exercise: 8h00: AM-FASTED I2: AM Exercise : 8h00: AM-FED I3: PM Exercise : 15h00 PM-FASTED I4: PM Exercise : 15h00 PM-FED Exercise protocol: 45 min of brisk walking	Hunger, fullness, appetite and food satisfaction: 100 mm VAS Sleep Quality: PSQI: Pittsburgh sleep quality questionnaire,	Hunger: AM/I1: Pre-I1: 55 ± 30 ; Post-I1: 40 ± 25 AM/I2: Pre-I2: 20 ± 15 ; Post-I2: 35 ± 20 PM/I3: Pre-I3: 75 ± 20 ; Post-I3: 45 ± 30 PM/I4: Pre-I4: 75 ± 20 ; Post-I4: 50 ± 35 Between group Δ: hunger ↓SS with AM < PM (P=0.003) Fullness: NS Δ between Am & PM Appetite/prospective food consumption: AM/I1: Pre-I1: 70 ± 25 ; Post-I1: 45 ± 20 AM/I2: Pre-I2: 35 ± 20 ; Post-I2: 40 ± 15 PM/I3: Pre-I3: 80 …
England	Mode, W.J.A. (2023)	Healthy Participants. n=16 Age: 25 ± 3 years BMI: 23 ± 2 kg/m2 Sex: F: 8, M: 8	RCT: Randomized, Counterbalanced Trial	1 day per intervention, with at least 4 days washout period in-between	2 experimental trials I1: AM Exercise: 10:30 I2: PM Exercise: 18:30 Exercise protocol: a discontinuous incremental exercise on an electronically braked cycle ergometer, involving 4-min incremental stages separated by approximately 5-min rest, performed until volitional exhaustion to determine VO2 peak	Rating of perceived exertion (RPE) Hunger, fullness, desire to eat (DTE), prospective food consumption (PFC), and nausea: VAS	RPE, Hunger, PFC NS Δ between AM & PM Fullness: AM/I1: Pre-I1: 30 ± 8; Post-I1: 50 ± 5 PM/I2: Pre-I3: 55 ± 5 ; Post-I2: 50 ± 3 Between group Δ: fullness ↑SS with AM > PM (P<0.05) DTE: AM/I1: Pre-I1: 52 ± 22 ; Post-I1: 40 ± 5 PM/I2: Pre-I3: 30 ± 10 ; Post-I2: 32 ± 5 Between group Δ: DTE ↓ SS with AM > PM (P<0.05) Nausea: AM/I1: Pre-I1: 15 ± 15 ; Post-I1: 10 ± 3 PM/I2: Pre-I3: 5 ± 3 ; Post-I2: 10± …
Poland	Bilski, J. et al (2016)	Moderately active, non-smoking trainee firefighters n=24 Age: 27.1 ± 3.1 years Height: 1.79 ±0.1 m Weight: 76.1 ± 11.7 kg Sex: M only	RCT: Randomized, counterbalanced design	1 day per intervention	I1: No Meal + Exercise at AM :11:00 and PM: 23:00 on separate days I2: Meal + Exercise at AM :11:00 and PM:23:00 on separate days	RPE: Borg’s Rating Hunger ratings : 100mm VAS Appetite/Prospective consumption ratings : 100mm VAS	RPE, Hunger and Appetite/Prospective consumption ratings: NS Δ between AM & PM
USA	Benloucif, S. et al (2004)	Older men and women n=12 Age: 74.4 +- 5.5 years Healthy or with stable chronic medical conditions Sex: M: 4, F: 8	RCT: Randomized, counterbalanced design	14 days per intervention; with 1-month wash-out period in-between	30min physical activity + 30 min social interaction + 30 min mild to moderate physical activity • I1:AM exercise: 9h00 - 10h00 • I2: PM exercise: 19h00 - 20h30	Subjective vigor and global mood: using 100 mm VAS Sleep quality: using Pittsburg Sleep Quality Index (PSQI)	Mood AM/I1: SS↑ in ratings of calm (P= 0.015) ; PM/I2: NS results. Group Δ not reported. Sleep Quality NS Δ between AM & PM:
Japan	Morita, Y. et al (2017)	Older participants with insominia n=40 I1: n=12, age: 58.9 ± 3.6 y BMI: 22.2 ± 2.3 kg/m2 I2: n=15, age: 57.7 ± 2.9 y BMI: 21.1 ± 1.8 kg/m2 Sex: I1: M: 5; F:10 I2: M:4; F: 8	Non-randomized crossover study.	1 day per intervention, with 14 days washout period in-between	Half of the participants were assigned to one of the study groups and than crossed over to the other. I1:AM exercise : 09:30 to 11:00 I2:PM exercise : 17:30 to 19:00 Bedtime between 21:00 and 01:00; (according to their usual sleep-wake schedules)	Subjective sleep parameters: patient global impression of change scale (PGI-C)	Sleep NS Δ between AM & PM
UK	Li & Gleeson, 2004	Healthy population n=8 Age: 28.9 ± 1.8 y Sex: M Only	RCT: Randomized, Counterbalanced Trial	1 day per intervention, with at least 4 days washout period in-between	2 experimental trials: I1: AM-EX: 09:00 2h cycling at 60% VO2max I2:PM: 14:00 h 2h cycling at 60% VO2max	RPE	RPE: NS Δ between AM & PM
#8	Byers, P. (1985)	Participants from a rheumetoid arthiritis outpatient clinic n=30 Age: 61.9 ± 80.4 years Sex: M: 9, F:21	RCT: Randomized, Counterbalanced Trial	1 day per intervention, 2 consecutive days	All participants went though : Day 1: I1: AM + PM exercise, Day 2: I2: AM exercise only Time of evening and morning exercises were assigned as closely as possible to each patient’s usual bedtime and arising time.	Subjective Finger Stiffness: 1-10 (1 being severely stiff)	Subjective Finger Stiffness post exercise: post AM-I1:5.88±2.106 ; post PM- I2: 3.15±0.6 Between group Δ : SS ↓PM<AM
South africa	Kunorozva, L. et al (2014)	Morning-type cyclists; n=20 Age: 29.8 ±7.7 years Sex: M only	Non- Randomized intervention, with pre & post design	2 weeks	Participants visitsed the lab 5 times at :06h00 10h00 14h00 18h00 22h00 (each on a separate day) and cycled for a total of 17 min on 3 different intensities categorized as stages: Stage 1: 6 mins - 60% HRmax Stage 2: 6 mins - 80% HRmax Stage 3: 3 mins - 90% Hrmax (30 seconds pause between stages to recalibrate the cycle ergometer)	RPE: using 20-point Borg-scale post-each cycle test visit to assess time-of-day effect.	• Stage 1: NS Δ between AM & PM • Stage 2: SS Δ between AM & PM (P <0.001). Post hoc analysis showed RPE at 22h00 SS highest; RPE at 10h00 was↓SS < 18h00. NS for rest of time points. • Stage 3: SS Δ between AM & PM (P <0.001). Post hoc analysis showed: RPE at 22h00 ↑SS> 06h00, 10h00 & 14h00; RPE at 18h00 ↑SS> 06h00, 10h00 and 14h00. In geneal : Morning-type cyclists had RPE : PM > AM.
USA	Focht, B. & Koltyn, K. (2009)	Recreationally trained men n=21 Age: 21.4 ± 2.5 years Sex: M only	Non-Randomized intervention, with pre & post design	3 day per intervention with a 72 hour washout period in-between	I1: AM RE: 6h00 & 8h00 I2: PM RE: 18h00 & 20h00 RE = resistance exercise	Pain ratings: 10-point pain rating scale at 3 times poits : 1)pre RE, 2) RE+ 1 min, 3) RE+15 min State Anxiety: 20-item scale of the STAI (state-trait anxiety inventory)	Pain ratings SS↑ for AM/I1 and PM/I2 at both time points (p=0.01) Between group Δ: not reported. State Anxiety : NS within AM & PM. State Anxiety -AM: Pre-I1: 32.0 ± 8.0; I1+1min: 32.9 ± 8.0; I1+15min: 32.7 ± 9.0 State Anxiety -PM Pre-I2: 29.2 ± 6.0; I2+1min: 29.6 ± 7.0 ; I2+15 min: 29.1 ± 8.0 Between group Δ: not reported.
Ausralia	Teo, S. et al (2021)	Sedentary individuals; n=40 Age: 51 ± 13 years BMI: 30.9 ± 4.2 kg/m2 AM: n=20, PM: n=20 Sex: M:17, F: 23	RCT : parallel group	12 week intervention	I1: AM Exercise : 8h00 – 10h00 I2: PM -Exercise : 17h00 – 19h00 I1 & I2 did 3 sessions / week . Week 1-4: 30 min AE (70% Vo2 Max) + 30 min RE (45% 1RM) Week 5-8:30 min AE (70% Vo2 Max) + 30 min RE (50% 1RM) Week 9-12 :30 min AE (70% Vo2 Max) + 30 min RE (55% 1RM) AE: Aerobic exercise RE: resistance exercise 1RM :One-Repetition Maximum	Appetite & Hunger: 100 mm VAS Disinhibition/ Hunger/cognitive restraint: Three-factor eating questionnaire (TFEQ) Snacking behaviours: using Exercise Snacking Licensing Scale ESLS - Likert-scale scoring method Sleep quality: PSQI (Pittsburgh Sleep Quality Index) Daytime sleepiness: using Epworth Sleepiness Scale (ESS)	Disinhibition: AM/I1: Pre-I1: 7.5 ± 3.32 ; Post-I1: 6.3 ± 3.44 PM/ I2 : Pre-I2: 6.7 ± 3.47 ; Post-I2: 1.75 ± 0.54 Betwen group Δ: disinhibition ↓SS with PM < AM exercise Fullness , Hunger, Snacking Behavior , Sleep , Appetite perception: NS Δ between AM & PM
Finland	Küüsmaa-Schildt, M. et al (2019)	Healthy, young participants n=42 I1: n=18, age: 33.5 ± 6.2 y, BMI: 25.7 ± 3.1 kg/m2 I2: n=24, age: 31.4 ± 5.5 y, BMI: 24.3 ± 2.5 kg/m2 Sex: M only	Non-randomized control trial	12 weeks first training followed by the second 12 week training	I1: AM exercise :0630 to 1000 h I2: PM exercise: 1630 h to 2000 h 50%: Strength (S) than endurance exercise 50% : Endurance (E) than S exercise 1st training period: 2x(1E+1S) OR 2(1S+1E)/wk in the AM or PM 2nd training period: 2-3x(1E+1S) OR 2-3(1S+1E)/wk in the AM or PM	Sleep Quality: using Pittsburg Sleep Quality Index (PSQI); higher scores indicate worse sleep quality. > 5 → poor sleep quality Fatigue: using 100 mm VAS Health-related quality of life (HQOL); Bodily Pain and Vitality: using the Finnish RAND 36-item health survey	Sleep quality and Fatigue: NS Δ between AM & PM HQOL-Vitality: Betwen group Δ : ↑SS in PM/I2 > AM/I1 . AM/I1 Baseline → 74.2 ± 13.1; Pre-Post Δ% → −7.2 (−17.5 to 3.1) PM/I2 Baseline → 68.8 ± 18.0; Pre-Post Δ% → 7.5 (−0.3 to 145.3) HQOL- Bodily pain: Betwen group Δ: SS↓AM < PM AM/I1 Baseline → 93.2 ± 10.1; Pre-Post Δ% → −13.2 (−22.4 to −4.1) PM/I2 Baseline → 84.02 ± 12.0; Pre-Post Δ% → 4.2 (−1.8 t…
Japan	Seol, J. et al (2021)	Healthy older adult participants n=60, age: 71.0 + 3.9 y BMI: 23.7 + 4.0 kg/m2 I1: n=30, age: 70.7 + 4.1 y BMI: 24.2 + 4.2 kg/m2 I2: n=30, age: 71.3 + 3.8 y BMI: 23.1 + 3.8 kg/m2 Sex: I1: M: 8 F:22 I2: M:7 F: 23	RCT	8 weeks intervention	Participants performed low-intensity aerobic exercise for about 30 mins every day at home, either: I1: AM exercise : any time between waking up to 12:00 I2: PM exercise : any time between 18h00 to bedtime	Subjective Sleep Parameters: using sleep diary & PSQI score	Sleep satisfaction AM/I1: Pre: 5.0 ± 1.2; Post :5.2 ± 1.4 PM/I2: Pre: 5.4 ± 1.4; Post:6.2 ± 1.3 ) Betwen group Δ: ↑SS with PM > AM exercise (p= 0.014) Fatigue , Sleep efficiency, PSQI score NS Δ between AM & PM
France	Saidi, O. et al (2021)	Sedentary and inactive overweight/obese adult participants I1: n= 16, age: 54.7 ± 8.5 y I2: n= 12, age: 53.5 ± 7.5 y Sex: I1: M: 4, F: 12 I2: M: 4, F: 8	RCT: Randomized, Counterbalanced Trial	12 weeks intervention	Participants underwent a moderate exercise training program (METP) 3 × 90 min exercise session/ week combining aerobic and resistance exercises at either: I1: Morning group (GM): 9:00 I2: Evening group (GE): 18:30	Sleep Quality: using Pittsburg Sleep Quality Index (PSQI) Habitual waking and bedtimes: using Morningness–eveningness questionnaire (MEQ) Daytime sleepiness: using Epworth Sleepiness Scale (ESS) Perceived fatigue and tiredness: using Pichot scale Health-Related Quality of Life (HRQoL): using Short Form Health Survey (SF-36)	Sleep Quality, Habitual waking and bedtimes, Daytime sleepiness, Perceived fatigue and tiredness, Health-Related Quality of Life (HRQoL): NS between AM and PM
Brazil	Passos, G. et al (2011)	Sedentary adults - chronic primary insomnia diagnosis; n=19 Age: 45 ± 1.9 years I1: n=10, I2: n=9 Sex: I1: M:2F:8 I2: M: 2, F: 7	RCT	6 month intervention	Exercise protocol: 3 days a week for 6 months – 50 mins exercise session (treadmill) I1 : AM exercise: 10h00 ±1 h I2 : PM exercise:18h00 ±1 h	Quality of Life (QOL): using Short Form (SF-36) Questionnaire Scores Tension-anxiety, Depression, Anger-hostility, Total mood disturbance: using Profile of Mood States (POMS) Sleep quality: using Sleep Diary (7 day)	QOL: Body pain AM/I1: Pre-I1: 62.7 ± 6.2; Post-I1: 68.8 ± 6.7 PM/I2: Pre-I2: 74.0 ± 6.5; Post-I2: 91.7± 7.1 Between group Δ: SS ↑ PM > AM (p=0.04) Mood : Anger & Hostility : AM/I1: Pre-I1: 9.8 ± 7.27; Post-I1: 15.17 ± 3.79 PM/I2: Pre-I2: 24.6 ± 7.5; Post-I2 : 4.2 ± 3.9 Between group Δ: anger & hostility SS↑ PM > AM (p=0.02) Sleep : NS Δ between Am & PM
