# Supplementary material for: Effect of timed exercise interventions on patient-reported outcome measures: A systematic review
Source: PLoS One. 2025 May 7;20(5):e0321526. doi: 10.1371/journal.pone.0321526 (PMC12057914; doi:10.1371/journal.pone.0321526)
Supplement: S5 Appendix — (XLSM) [file pone.0321526.s005.xlsm]

## Sheet: Crossover
Basic information													Domain 1. Randomization process										Domain S. Risk of bias arising from period and carryover effects											Domain 2. Deviations from intended interventions
Time	Unique ID	Assessor	Study ID	Reference	Experimental	Comparator	Outcome	Results	Aim	Effect of adhering to intervention?	Weight	Sources	1.1	1.2	Note for 1.1&1.2	1.3	Note for 1.3	1.0 Algorithm result	1.0 Assessor's Judgement	1.0 General note	1.0 Optional Question	1.0 Note for optional question	S.1	Note for S.1	S.2	Note for S.2	S.3	Note for S.3	S Algorithm result	S Assessor's Judgement	S General note	S Optional Question	S Note for optional question	2.1	2.2	Note for 2.1&2.2	2.3	Note for 2.3	2.4	Note for 2.4	2.5	Note for 2.5	2.6	Note for 2.6	2.7	Note for 2.7	2.0 Algorithm result	2.0 Assessor's Judgement	2.0 General Notes
2024-12-03 10.57	McIver	Mirey			Intervention (AM fed)	Intervention (PM fed)	hunger & sleep	100	assignment to intervention (the 'intention-to-treat' effect)	NA	1	Journal article(s)	PY	NI	Randomisation of trials was achieved using_x000D_ the randomise tool within Microsoft Excel.	NI	No information on the sequence	Some concerns	Some concerns				NI		Y	A three-way (trial (fasted vs. fed) x time of day (AM vs. PM) x time_x000D_ across trial) repeated-measures analysis of variance (ANOVA)	PY	at least 7 days	Low	Low				PY	PY	Not reported but probably yes due to the timing differences	N	data collection the same	NA		NA		PY	No information on adherence or assignment to intervention, but it seems like everyone finished the entire study	NA		Low	Low
2024-12-03 16.39	Bilski	Mirey			No Meal + Exercise at AM :11:00 and PM: 23:00 on separate days	Meal + Exercise at AM :11:00 and PM:23:00 on separate days	RPE & Hunger		assignment to intervention (the 'intention-to-treat' effect)	NA	1	Journal article(s)	NI	NI	not reported	NI	Not reported, no information on the sequence allocation	Some concerns	Some concerns				PY	Probably yes, as they used counterbalanced randomization	NA		PY	14 days	Low	Low				PY	PY	Not reported, but probably yes as it is time dependent	PN	not reported, but probably not	NA		NA		NI	No information given about intention to treat, etc.	PN	Probably not as it seems that every participant participated in all groups, altough not specifically mentioned	Some concerns	Some concerns
2024-12-03 16.53	Benloucif	Mirey			AM exercise: 9h00 - 10h00 _x000D_	PM exercise: 19h00 - 20h30			assignment to intervention (the 'intention-to-treat' effect)	NA	1	Journal article(s)	N	NI	only mention that it is randomized	NI		Some concerns	Some concerns				PY	not psecifically mentioned, but probably yes as it was counterbalanced randomization	NA		Y	1 month. tested with method of Senn	Low	Low				PY	Y	Not specifically mentioned, but probably yes because of time dependent intervention	PN	not reported, but probably no	NA		NA		PY	2 participants excluded, but for reasons not related to the intervention	NA		Low	Low
2024-12-03 17.27	Aloui	Mirey			AM: 07:00 h_x000D_	PM: 17:00 h	RPE		assignment to intervention (the 'intention-to-treat' effect)	NA	1	Journal article(s)	NI	NI	only mentioned that it is randomized	NI	No information regarding baseline	Some concerns	Some concerns				NI	no information on the number of participants or whether it was counterbalanced randomization	PN	there were no analyses accounting for period effects mentioned	PY	36h	Some concerns	Some concerns				PY	PY	not reported but as it is time dependent probably yes	PN	not expected	NA		NA		NI	no information regarding assignment to the intervention. But it seems like all participants completed all interventions, so no expected confounding	PN		Some concerns	Some concerns
2024-12-04 08.40	Mode	Mirey			AM Exercise: 10:30	PM Exercise: 18:30	RPE & Hunger		assignment to intervention (the 'intention-to-treat' effect)	NA	1	Journal article(s)	NI	NI	only mentioned that it is counterbalanced randomisation	NI	No information on this. table 1 not devided by first period	Some concerns	Some concerns				PY	Not reported, but as it is counterbalanced randomization probably yes	NA		PY	at least 4 days	Low	Low				PY	PY	not reported, but at it is time dependent probably yes	PN		NA		NA		NI	not reported	PN	probably not as there did not seem to be missing data or participants that did not do the intervention as planned	Some concerns	Some concerns
2024-12-10 10.17	Li & Gleeson	Mirey			AM-EX: 09:00 2h cycling	PM: 14:00 h 2h cycling	RPE		assignment to intervention (the 'intention-to-treat' effect)	NA	1	Journal article(s)	NI	NI	only reported it was counterbalanced	NI	not reported on the baseline differences	Some concerns	Some concerns				PY	not reported but probably yes as it is counterbalanced	NA		PY	at least 4 days	Low	Low				PY	PY	not reported, but probably yes as it is time dependent	PN		NA		NA		Y	2-factor (trialxtime)	NA		Low	Low
2024-12-10 10.34	Byers	Mirey			AM + PM exercise	AM exercise	Stifness		assignment to intervention (the 'intention-to-treat' effect)	NA	1	Journal article(s)	Y	NI	some type of block randomization	NI	no information on baseline differences	Some concerns	Some concerns				NI		PY	looks like they did a two-way factorial anova to control for this	NI	not reported	Some concerns	Some concerns				PY	PY	not reported but probably yes at it is time dependent	PN	not mentioned, but probably no as they tried their best to also randomize the assistants	NA		NA		PY	completely crossed two-way_x000D_ factorial ANOVA with evening exercise and_x000D_ morning exercise as the two within-subject factors.	NA		Low	Low
2024-12-10 11.09	Morita	Mirey			AM exercise	PM exercise	Sleep		assignment to intervention (the 'intention-to-treat' effect)	NA	1	Journal article(s)	N	NI	it is stated that it is not random. probably not concealed as it is based on the personal schedule	NI	table one provided information on the different participant groups, but not on the order on which the interventions are done	Some concerns	Some concerns				Y	7vs6, 7vs7 and 8vs7	NA		PY	2 weeks	Low	Low				PY	PY	not specifically reported but probably yes as it is time dependent	PN		NA		NA		Y	Chi-square tests were used for group comparisons of categorical_x000D_ variables and independent t-tests and one-way analyses of variance_x000D_ (ANOVAs) followed by Bonferroni's post hoc tests were used for_x000D_ continuous variables._x000D_ To assess subjective sleep quality, scores on the PGI-C were_x000D_ compared among groups using a two-way repeated-measures_x000D_ ANOVA (groups: DIS, EMA,…	NA		Low	Low
2025-01-13 14.20	Focht	Romy							assignment to intervention (the 'intention-to-treat' effect)	NA		Journal article(s)	NI	NI	only reported that it is counterbalanced	PN	probably not as it has an adequate recovery period	Some concerns	Some concerns				PY	probably yes because of counterbalanced order	NA		Y	72 hours	Low	Low				PY	PY	not reported, but probably yes due to the design	NI		NA		NA		PY	not specifically reported, but looks like intention to treat	NA		Some concerns	Some concerns
2025-01-13 15.05	Kunorozva	Romy							assignment to intervention (the 'intention-to-treat' effect)	NA		Journal article(s)	NI	NI	Only mentioned that it is randomized, not how._x000D_ Not reported on concealment, but probably no due to planning	PN	not reported, but probably not as it is randomized an crossover	Some concerns	Some concerns				PY	not reported, but probably yes due to randomization	NA		PY	24-48 h to minimise the influence of fatique on subsequent visits	Low	Low				PY	PY	Not reported, but probably yes due to the design	PN		NA		NA		PY		NA		Low	Low
[truncated: 48 more columns]

## Sheet: RCTs
Basic information													Domain 1. Randomization process										Domain 2. Deviations from intended interventions																		Domain 3. Mising outcome data
Time	Unique ID	Assessor	Study ID	Reference	Experimental	Comparator	Outcome	Results	Aim	Effect of adhering to intervention?	Weight	Sources	1.1	1.2	Note for 1.1&1.2	1.3	Note for 1.3	1.0 Algorithm result	1.0 Assessor's Judgement	1.0 General note	1.0 Optional Question	1.0 Note for optional question	2.1	2.2	Note for 2.1&2.2	2.3	Note for 2.3	2.4	Note for 2.4	2.5	Note for 2.5	2.6	Note for 2.6	2.7	Note for 2.7	2.0 Algorithm result	2.0 Assessor's Judgement	2.0 General Notes	2.0 Optional Question	2.0 Note for optional question	3.1	Note for 3.1	3.2	Note for 3.2	3.3	Note for 3.3&3.4	3.4	Note for 3.4 (not use)	3.0 Algorithm result
2024-12-02 16.52	Theo				Intervention	Control	Disinhibition		assignment to intervention (the 'intention-to-treat' effect)	NA	1	Journal article(s)	Y	Y	The allocation to the training groups was completed in a blinded fashion using a computer-generated numbered list consisting of 1s and 2s that represented the amEX and pmEX groups, respectively. Each participant was assigned with a unique study ID for identification and allocation purposes. This ID was forwarded to an investigator (TF; blinded to the identity of the participants) not involved in …	N	Except for age (p = .04), there were no differences in baseline measures of VO2peak or any anthropometric measures (Table 1; all p ≥ .32) between groups.	Low	Low				PY	PY	Not reported, but people probably know if they receive morning or evening PE	NI	Not reported	NA		NA		PY	Not specifically reported, but as there are no drop-outs, I do not expect any deviations from the intended randomisation and thus an intention to treat effect	NA		Some concerns	Low	As we compare morning versus evening PE and not a control with no exercise, I do not expect any bias caused by the participants knowing in which group they are.			Y	reported for all 40 participants in the tables	NA		NA		NA		Low
2024-12-03 08.55	Seol				Intervention	Control	Sleep		assignment to intervention (the 'intention-to-treat' effect)	NA	1	Journal article(s)	PY	NI	Random based on a formula. But no information on concealment	N		Some concerns	Some concerns				PY	PY	As the intervention is either in the morning or evening. both participants and carers giving the instructions were probably aware of the intervention.	PN		NA		NA		Y	An intention to treat analyses was used	NA		Low	Low				PN	There is missing data from 11 participants in total. But there are more participants missing in the morning group and these results are replaced by the baseline data.	N	Missing outcomes are replaced by baseline data, however, it is not tested whether this could have influenced the results.	NI	There is no information on the participants that drop out and have missing outcome. Only that the reason for dropout was unrelated to the study. They could for example be less healthy or they could have the feeling that exercise specifically in the morning was not helpfull for them. As there is no information given about potential differences between dropouts and participants that succeeded the i…	NI		High
2024-12-03 09.27	Azharuddin				AM exercise	PM exercise	Sleep		assignment to intervention (the 'intention-to-treat' effect)	NA	1	Journal article(s)	Y	Y	The participants were allocated into groups_x000D_ (Morning group = 10; Evening group = 10) by permuted_x000D_ block design with a block size of two in the ratio of 1:1. The_x000D_ researcher who was assessing the subjects (pre- and postintervention)_x000D_ was blinded to the group allocation. Only the_x000D_ researcher treating the patients knew the group allocation_x000D_ and it was concealed f…	N		Low	Low				Y	Y	Because of the timing they know.	N		NA		NA		PY	There is no specific information on drop outs or different assignment of the intervention in the paper. But in the registration of the protocol it is mentioned that the final enrollment of 20 participants was achieved	NA		Low	Low				PY		NA		NA		NA		Low
2024-12-03 09.49	Passos				AM exercise	PM exercise	Mood, Sleep , QOL		assignment to intervention (the 'intention-to-treat' effect)	NA	1	Journal article(s)	NI	NI	It is only stated that the study is randomized, no information on how this was done	PN	No significant differences between the groups at baseline	Some concerns	Some concerns				PY	PY	Not reported, but at it is the comparison between morning and late afternoon, they probably know	PN		NA		NA		NI	There is no information on type of analysis. Only that the adherence was good. But there are a lot of drop outs that may be concerning	PN		Some concerns	Some concerns				PN	However, 3 men and 5 women withdrew from_x000D_ the study during the baseline period before commencing exercise_x000D_ training._x000D_ Thus, the exercise protocol began with 14 participants in the_x000D_ morning exercise group and 16 participants in the late-afternoon_x000D_ exercise group. However, during the protocol, 4 participants in_x000D_ the morning exercise group (3 women, 1 man) and 7 p…	PN		PN	There are quite some drop-outs, but they mentioned that it is mostly due to scheduling problems which are not expected to depend on the value of the outcome	NA		Low
2024-12-03 10.25	Saidi								assignment to intervention (the 'intention-to-treat' effect)	NA	1		NI	NI	only mentioned that it is randomized	PN	No significant differences between baseline	Some concerns	Some concerns				PY	PY	Not reported, but at it is the comparison between morning vs evening, they probably know	PN		NA		NA		N	Participants that did not adhere enough to the intervention where excluded. So this is not an intention-to-treat	PN	only 2 participants are excluded based on non-adherence.	Some concerns	Some concerns				PN	There is some drop-outs in both groups	PY	Six participants (GM, n = 2, GE, n = 4)_x000D_ dropped out from the study for personal reasons or health_x000D_ problems (not related to METP). So it was probably not related to the study or the outcomes, but they did not specifically look into this	NA		NA		Low
[truncated: 35 more columns]

## Sheet: Non-Randomized
		Basic information						Bias due to confounding										Bias in selection of participants into the study							Bias in classification of interventions					Bias due to deviations from intended interventions								Bias due to missing data							Bias in measurement of outcomes
	Study ID	Author Year	Aim	Intervention	Comparator	Outcome	Results	1.1	1.2	1.3	1.4	1.5	1.6	1.7	1.8	RoB judgement	Predicted direction	2.1	2.2	2.3	2.4	2.5	RoB judgement	Predicted direction	3.1	3.2	3.3	RoB judgement	Predicted direction	4.1	4.2	4.3	4.4	4.5	4.6	RoB judgement	Predicted direction	5.1	5.2	5.3	5.4	5.5	RoB judgement	Predicted direction	6.1	6.2	6.3	6.4	RoB judgement
	1	Küüsmaa-Schildt et al , 2019	Assignment	I1 evening	I2 morning	RPE		Y	N		Y	Y	N	Y	Y	Moderate		N			Y		Low		Y	Y	N	Low		N						Low		Y	N	N			Low		PN	Y	Y	N	Low
[truncated: 8 more columns]

## Sheet: Print_format (PP)
Unique ID		Study ID		Assessor
Ref or Label		Aim	adhering to intervention (the 'per-protocol' effect)	The effect of adhering to intervention…
Experimental		Comparator		Source
Outcome		Results		Weight
Domain	Signalling question			Response	Comments
Bias arising from the randomization process	1.1 Was the allocation sequence random?
	1.2 Was the allocation sequence concealed until participants were enrolled and assigned to interventions?
	1.3 Did baseline differences between intervention groups suggest a problem with the randomization process?
	Risk of bias judgement
Bias due to deviations from intended interventions	2.1 Were participants aware of their assigned intervention during the trial?
	2.2 Were carers and people delivering the interventions aware of participants' assigned intervention during the trial?
	2.3. [If applicable:] If Y/PY/NI to 2.1 or 2.2: Were important non-protocol interventions balanced across intervention groups?
	2.4. [If applicable:] Were there failures in implementing the intervention that could have affected the outcome?
	2.5. [If applicable:] Was there non-adherence to the assigned intervention regimen that could have affected participants’ outcomes?
	2.6. If N/PN/NI to 2.3, or Y/PY/NI to 2.4 or 2.5: Was an appropriate analysis used to estimate the effect of adhering to the intervention?
	Risk of bias judgement
Bias due to missing outcome data	3.1 Were data for this outcome available for all, or nearly all, participants randomized?
	3.2 If N/PN/NI to 3.1: Is there evidence that result was not biased by missing outcome data?
	3.3 If N/PN to 3.2: Could missingness in the outcome depend on its true value?
	3.4 If Y/PY/NI to 3.3: Is it likely that missingness in the outcome depended on its true value?
	Risk of bias judgement
Bias in measurement of the outcome	4.1 Was the method of measuring the outcome inappropriate?
	4.2 Could measurement or ascertainment of the outcome have differed between intervention groups?
	4.3 Were outcome assessors aware of the intervention received by study participants?
	4.4 If Y/PY/NI to 4.3: Could assessment of the outcome have been influenced by knowledge of intervention received?
	4.5 If Y/PY/NI to 4.4: Is it likely that assessment of the outcome was influenced by knowledge of intervention received?
	Risk of bias judgement
Bias in selection of the reported result	5.1 Were the data that produced this result analysed in accordance with a pre-specified analysis plan that was finalized before unblinded outcome data were available for analysis?
	5.2 ... multiple eligible outcome measurements (e.g. scales, definitions, time points) within the outcome domain?
	5.3 ... multiple eligible analyses of the data?
	Risk of bias judgement
Overall bias	Risk of bias judgement

## Sheet: Print_format (ITT)
Unique ID		Study ID		Assessor
Ref or Label		Aim	assignment to intervention (the 'intention-to-treat' effect)
Experimental		Comparator		Source
Outcome		Results		Weight
Domain	Signalling question			Response	Comments
Bias arising from the randomization process	1.1 Was the allocation sequence random?
	1.2 Was the allocation sequence concealed until participants were enrolled and assigned to interventions?
	1.3 Did baseline differences between intervention groups suggest a problem with the randomization process?
	Risk of bias judgement
Bias due to deviations from intended interventions	2.1.Were participants aware of their assigned intervention during the trial?
	2.2.Were carers and people delivering the interventions aware of participants' assigned intervention during the trial?
	2.3. If Y/PY/NI to 2.1 or 2.2: Were there deviations from the intended intervention that arose because of the experimental context?
	2.4 If Y/PY to 2.3: Were these deviations likely to have affected the outcome?
	2.5. If Y/PY/NI to 2.4: Were these deviations from intended intervention balanced between groups?
	2.6 Was an appropriate analysis used to estimate the effect of assignment to intervention?
	2.7 If N/PN/NI to 2.6: Was there potential for a substantial impact (on the result) of the failure to analyse participants in the group to which they were randomized?
	Risk of bias judgement
Bias due to missing outcome data	3.1 Were data for this outcome available for all, or nearly all, participants randomized?
	3.2 If N/PN/NI to 3.1: Is there evidence that result was not biased by missing outcome data?
	3.3 If N/PN to 3.2: Could missingness in the outcome depend on its true value?
	3.4 If Y/PY/NI to 3.3: Is it likely that missingness in the outcome depended on its true value?
	Risk of bias judgement
Bias in measurement of the outcome	4.1 Was the method of measuring the outcome inappropriate?
	4.2 Could measurement or ascertainment of the outcome have differed between intervention groups?
	4.3 Were outcome assessors aware of the intervention received by study participants?
	4.4 If Y/PY/NI to 4.3: Could assessment of the outcome have been influenced by knowledge of intervention received?
	4.5 If Y/PY/NI to 4.4: Is it likely that assessment of the outcome was influenced by knowledge of intervention received?
	Risk of bias judgement
Bias in selection of the reported result	5.1 Were the data that produced this result analysed in accordance with a pre-specified analysis plan that was finalized before unblinded outcome data were available for analysis?
	5.2 ... multiple eligible outcome measurements (e.g. scales, definitions, time points) within the outcome domain?
	5.3 ... multiple eligible analyses of the data?
	Risk of bias judgement
Overall bias	Risk of bias judgement

## Sheet: Function Tab
	Journal article(s)	NA	Yes		1.1 Was the allocation sequence random?		2.1 Were participants aware of their assigned intervention during the trial?	2.1 Were participants aware of their assigned intervention during the trial?		3.1 Were data for this outcome available for all, or nearly all, participants randomized?	Individually Randomized, Parallel Group Trials	4.1 Was the method of measuring the outcome inappropriate?	assignment to intervention (the 'intention-to-treat' effect)	5.1 Were the data that produced this result analysed in accordance with a pre-specified analysis plan that was finalized before unblinded outcome data were available for analysis?				occurance of non-protocol interventions
NA	Trial protocol	Favours experimental	No (Please include reasons in the note)	Y	1.2 Was the allocation sequence concealed until participants were enrolled and assigned to interventions?	Low	2.2 Were carers and people delivering the interventions aware of participants' assigned intervention during the trial?	2.2 Were carers and people delivering the interventions aware of participants' assigned intervention during the trial?		3.2 If N/PN/NI to 3.1: Is there evidence that the result was not biased by missing outcome data?		4.2 Could measurement or ascertainment of the outcome have differed between intervention groups?	adhering to intervention (the 'per-protocol' effect)	5.2 ... multiple eligible outcome measurements (e.g. scales, definitions, time points) within the outcome domain?				failures in implementing the intervention that could have affected the outcome
Y	Statistical analysis plan (SAP)	Favours comparator		PY	1.3 Did baseline differences between intervention groups suggest a problem with the randomization process?	High	2.3 [If applicable:] If Y/PY/NI to 2.1 or 2.2: Were important nonprotocol interventions balanced across intervention groups?	2.3 If Y/PY/NI to 2.1 or 2.2: Were there deviations from the intended intervention that arose because of the trial context?		3.3 If N/PN to 3.2: Could missingness in the outcome depend on its true value?		4.3 If N/PN/NI to 4.1 and 4.2: Were outcome assessors aware of the intervention received by study participants?		5.3 ... multiple eligible analyses of the data?				non-adherence to their assigned intervention by trial participants
PY	Non-commercial trial registry record (e.g. ClinicalTrials.gov record)	Towards null		PN		Some concerns	2.4 [If applicable:] Were there failures in implementing the intervention that could have affected the outcome?	2.4 If Y/PY to 2.3: Were these deviations likely to have affected the outcome?		3.4 If Y/PY/NI to 3.3: Is it likely that missingness in the outcome depended on its true value?		4.4 If Y/PY/NI to 4.3: Could assessment of the outcome have been influenced by knowledge of intervention received?
PN	Company-owned trial registry record (e.g. GSK Clinical Study Register record)	Away from null		N			2.5 [If applicable:] Was there non-adherence to the assigned intervention regimen that could have affected participants’ outcomes?	2.5. If Y/PY/NI to 2.4: Were these deviations from intended intervention balanced between groups?				4.5 If Y/PY/NI to 4.4: Is it likely that assessment of the outcome was influenced by knowledge of intervention received?
N	“Grey literature” (e.g. unpublished thesis)	Unpredictable		NI			2.6 If N/PN/NI to 2.3, or Y/PY/NI to 2.4 or 2.5: Was an appropriate analysis used to estimate the effect of adhering to the intervention?	2.6 Was an appropriate analysis used to estimate the effect of assignment to intervention?
NI	Conference abstract(s) about the trial							2.7 If N/PN/NI to 2.6: Was there potential for a substantial impact (on the result) of the failure to analyse participants in the group to which they were randomized?
	Regulatory document (e.g. Clinical Study Report, Drug Approval Package)
	Research ethics application
	Grant database summary (e.g. NIH RePORTER, Research Councils UK Gateway to Research)
	Personal communication with trialist
	Personal communication with the sponsor
